# Supplementary material for: Tris(ethyl­enediamine-κ2 N,N′)nickel(II) naphthalene-2,7-disulfonate
Source: Acta Crystallogr Sect E Struct Rep Online. 2011 Nov 25;67(Pt 12):m1817. doi: 10.1107/S1600536811049063 (PMC3238720; doi:10.1107/S1600536811049063)
Supplement: Supplementary file 1 [file e-67-m1817-sup1.cif]

##############################################################################
#                                                                            #
# This CIF contains the data in a paper accepted for publication in          #
# Acta Crystallographica Section E. It conforms to the requirements of       #
# Notes for Authors for Acta Crystallographica Section E, and has been       #
# peer reviewed under the auspices of the IUCr Commission on Journals.       #
#                                                                            #
# Full details of the Crystallographic Information File format               #
# are given in the paper "The Crystallographic Information File (CIF):       #
# a New Standard Archive File for Crystallography" by S. R. Hall, F. H.      #
# Allen and I. D. Brown [Acta Cryst. (1991), A47, 655-685].                  #
#                                                                            #
# The current version of the core CIF dictionary is obtainable from          #
# ftp://ftp.iucr.org/pub/cif_core.dic.                                       #
#                                                                            #
# Software is freely available for graphical display of the structure(s)     #
# in this CIF. For information consult the CIF software page                 #
# http://www.iucr.org/resources/cif/software.                                #
#                                                                            #
# This file may be used for bona fide research purposes within the           #
# scientific community so long as proper attribution is given to the journal # 
# article from which it was obtained.                                        #
#                                                                            #
##############################################################################
data_global
_audit_creation_method     SHELXL-97
_journal_date_recd_electronic     2011-11-03
_journal_date_accepted     2011-11-17
_journal_name_full     'Acta Crystallographica, Section E'
_journal_year     2011
_journal_volume     67
_journal_issue     12
_journal_page_first     m1817
_journal_page_last     m1817
_journal_paper_category     QM
_journal_coeditor_code     NK2123
_publ_contact_author
;
     Dr. Seik Weng Ng
     Department of Chemistry
     University of Malaya
     50603 Kuala Lumpur
     Malaysia
;
_publ_contact_author_email     seikweng@um.edu.my
_publ_contact_author_fax     '03 7967 4193'
_publ_contact_author_phone     '03 7967 6778'
_publ_section_title
;
Tris(ethylenediamine-\k^2^<i>N</i>,<i>N</i>')nickel(II)
naphthalene-2,7-disulfonate
;
loop_
    _publ_author_name
    _publ_author_address
    'Gao, Shan'
;
Key Laboratory of Functional Inorganic Material Chemistry
Ministry of Education
Heilongjiang University
Harbin 150080
People's Republic of China
;
    'Ng, Seik Weng'
;
Department of Chemistry
University of Malaya
50603 Kuala Lumpur
Malaysia
and
Chemistry Department
Faculty of Science
King Abdulaziz University
PO Box 80203 Jeddah
Saudi Arabia
;
data_I
_audit_creation_method     SHELXL-97
_chemical_name_systematic
;
Tris(ethylenediamine-\k^2^<i>N</i>,<i>N</i>')nickel(II)
naphthalene-2,7-disulfonate
;
_chemical_name_common     ?
_chemical_formula_moiety     'C6 H24 N6 Ni 2+, C10 H6 O6 S2 2-'
_chemical_formula_sum     'C16 H30 N6 Ni O6 S2'
_chemical_formula_iupac     '[Ni (C2 H8 N2)3] (C10 H6 O6 S2)'
_chemical_formula_weight     525.59
_chemical_melting_point     ?
_symmetry_cell_setting     monoclinic
_symmetry_space_group_name_H-M     'C 2/c'
_symmetry_space_group_name_Hall     '-C 2yc'
loop_
    _symmetry_equiv_pos_as_xyz
    'x, y, z'
    '-x, y, -z+1/2'
    'x+1/2, y+1/2, z'
    '-x+1/2, y+1/2, -z+1/2'
    '-x, -y, -z'
    'x, -y, z-1/2'
    '-x+1/2, -y+1/2, -z'
    'x+1/2, -y+1/2, z-1/2'
_cell_length_a     23.624(8)
_cell_length_b     14.203(6)
_cell_length_c     14.715(4)
_cell_angle_alpha     90.00
_cell_angle_beta     115.152(12)
_cell_angle_gamma     90.00
_cell_volume     4469(3)
_cell_formula_units_Z     8
_cell_measurement_reflns_used     18982
_cell_measurement_theta_min     3.06
_cell_measurement_theta_max     27.47
_cell_measurement_temperature     293(2)
_exptl_crystal_description     prism
_exptl_crystal_colour     red
_exptl_crystal_size_max     0.20
_exptl_crystal_size_mid     0.16
_exptl_crystal_size_min     0.13
_exptl_crystal_density_diffrn     1.561
_exptl_crystal_density_meas     ?
_exptl_crystal_density_method     'not measured'
_exptl_crystal_F_000     2208
_exptl_absorpt_coefficient_mu     1.101
_exptl_absorpt_correction_type     multi-scan
_exptl_absorpt_process_details     '(ABSCOR; Higashi, 1995)'
_exptl_absorpt_correction_T_min     0.8099
_exptl_absorpt_correction_T_max     0.8701
_diffrn_ambient_temperature     293(2)
_diffrn_radiation_type     MoK\a
_diffrn_radiation_wavelength     0.71073
_diffrn_radiation_source     'fine-focus sealed tube'
_diffrn_radiation_monochromator     graphite
_diffrn_measurement_device_type     'Rigaku R-AXIS RAPID IP'
_diffrn_measurement_method     '\w scan'
_diffrn_detector_area_resol_mean     ?
_diffrn_reflns_number     21605
_diffrn_reflns_av_R_equivalents     0.0153
_diffrn_reflns_av_sigmaI/netI     0.0133
_diffrn_reflns_theta_min     3.06
_diffrn_reflns_theta_max     27.47
_diffrn_reflns_theta_full     27.47
_diffrn_measured_fraction_theta_max     0.996
_diffrn_measured_fraction_theta_full     0.996
_diffrn_reflns_limit_h_min     -25
_diffrn_reflns_limit_h_max     30
_diffrn_reflns_limit_k_min     -18
_diffrn_reflns_limit_k_max     18
_diffrn_reflns_limit_l_min     -19
_diffrn_reflns_limit_l_max     17
_diffrn_standards_number     0
_diffrn_standards_interval_count     0
_diffrn_standards_interval_time     0
_diffrn_standards_decay_%     0
_reflns_number_total     5107
_reflns_number_gt     4533
_reflns_threshold_expression     I>2\s(I)
_refine_ls_structure_factor_coef     Fsqd
_refine_ls_matrix_type     full
_refine_ls_R_factor_all     0.0350
_refine_ls_R_factor_gt     0.0307
_refine_ls_wR_factor_gt     0.0817
_refine_ls_wR_factor_ref     0.0837
_refine_ls_goodness_of_fit_ref     1.053
_refine_ls_restrained_S_all     1.063
_refine_ls_number_reflns     5107
_refine_ls_number_parameters     337
_refine_ls_number_restraints     36
_refine_ls_hydrogen_treatment     mixed
_refine_ls_weighting_scheme     calc
_refine_ls_weighting_details
         'calc w=1/[\s^2^(Fo^2^)+(0.0494P)^2^+3.4110P] where P=(Fo^2^+2Fc^2^)/3'
_atom_sites_solution_hydrogens     geom
_atom_sites_solution_primary     direct
_atom_sites_solution_secondary     difmap
_refine_ls_shift/su_max     0.001
_refine_ls_shift/su_mean     0.001
_refine_diff_density_max     0.566
_refine_diff_density_min     -0.356
_refine_ls_extinction_method     none
_refine_ls_extinction_coef     ?
loop_
    _atom_type_symbol
    _atom_type_description
    _atom_type_scat_dispersion_real
    _atom_type_scat_dispersion_imag
    _atom_type_scat_source
    'C' 'C' 0.0033 0.0016
                         'International Tables Vol C Tables 4.2.6.8 and 6.1.1.4'
    'H' 'H' 0.0000 0.0000
                         'International Tables Vol C Tables 4.2.6.8 and 6.1.1.4'
    'N' 'N' 0.0061 0.0033
                         'International Tables Vol C Tables 4.2.6.8 and 6.1.1.4'
    'O' 'O' 0.0106 0.0060
                         'International Tables Vol C Tables 4.2.6.8 and 6.1.1.4'
    'S' 'S' 0.1246 0.1234
                         'International Tables Vol C Tables 4.2.6.8 and 6.1.1.4'
    'Ni' 'Ni' 0.3393 1.1124
                         'International Tables Vol C Tables 4.2.6.8 and 6.1.1.4'
_computing_data_collection     'RAPID-AUTO (Rigaku, 1998)'
_computing_cell_refinement     'RAPID-AUTO (Rigaku, 1998)'
_computing_data_reduction     'CrystalClear (Rigaku/MSC, 2002)'
_computing_structure_solution     'SHELXS97 (Sheldrick, 2008)'
_computing_structure_refinement     'SHELXL97 (Sheldrick, 2008)'
_computing_molecular_graphics     'X-SEED (Barbour, 2001)'
_computing_publication_material     'publCIF (Westrip, 2010)'
loop_
    _atom_site_type_symbol
    _atom_site_label
    _atom_site_fract_x
    _atom_site_fract_y
    _atom_site_fract_z
    _atom_site_U_iso_or_equiv
    _atom_site_adp_type
    _atom_site_calc_flag
    _atom_site_refinement_flags
    _atom_site_occupancy
    _atom_site_symmetry_multiplicity
    _atom_site_disorder_assembly
    _atom_site_disorder_group
    Ni Ni1 0.323671(9) 0.546855(14) 0.654094(14) 0.02520(8) Uani d . 1 1 . .
    S S1 0.45513(2) 0.33944(3) 0.52210(3) 0.03989(13) Uani d D 1 1 . .
    S S2 0.672875(18) -0.08335(3) 0.81143(3) 0.02922(10) Uani d . 1 1 . .
    O O1 0.4030(3) 0.3752(9) 0.5376(6) 0.0735(17) Uani d PDU 0.50 1 A 1
    O O2 0.5155(2) 0.3831(7) 0.5842(5) 0.0750(18) Uani d PDU 0.50 1 A 1
    O O3 0.4427(3) 0.3397(11) 0.4172(4) 0.0563(13) Uani d PDU 0.50 1 A 1
    O O1' 0.3896(2) 0.3602(9) 0.5021(6) 0.0735(17) Uani d PD 0.50 1 A 2
    O O2' 0.4995(3) 0.3925(7) 0.6050(5) 0.0750(18) Uani d PD 0.50 1 A 2
    O O3' 0.4620(3) 0.3435(11) 0.4303(4) 0.0563(13) Uani d PD 0.50 1 A 2
    O O4 0.66316(7) -0.16194(11) 0.86591(12) 0.0504(4) Uani d . 1 1 . .
    O O5 0.70273(8) -0.11148(13) 0.74792(12) 0.0570(4) Uani d . 1 1 . .
    O O6 0.70517(7) -0.00567(11) 0.87655(11) 0.0523(4) Uani d . 1 1 . .
    N N1 0.38181(8) 0.42594(13) 0.70904(14) 0.0435(4) Uani d D 1 1 . .
    H H11 0.4042(10) 0.4165(18) 0.6747(16) 0.049(7) Uiso d D 1 1 . .
    H H12 0.4088(11) 0.428(2) 0.7715(9) 0.067(8) Uiso d D 1 1 . .
    N N2 0.25305(7) 0.44232(11) 0.59354(12) 0.0337(3) Uani d D 1 1 . .
    H H21 0.2294(9) 0.4393(16) 0.6260(15) 0.041(6) Uiso d D 1 1 . .
    H H22 0.2278(10) 0.4548(17) 0.5311(9) 0.056(7) Uiso d D 1 1 . .
    N N3 0.25470(7) 0.65642(11) 0.60117(12) 0.0332(3) Uani d D 1 1 . .
    H H31 0.2714(11) 0.7125(10) 0.6054(18) 0.047(6) Uiso d D 1 1 . .
    H H32 0.2277(9) 0.6498(17) 0.5379(9) 0.048(6) Uiso d D 1 1 . .
    N N4 0.30898(9) 0.56411(13) 0.78573(12) 0.0409(4) Uani d D 1 1 . .
    H H41 0.2898(10) 0.5151(11) 0.7960(17) 0.045(6) Uiso d D 1 1 . .
    H H42 0.3436(8) 0.5686(18) 0.8409(13) 0.056(7) Uiso d D 1 1 . .
    N N5 0.39861(8) 0.64335(13) 0.70433(12) 0.0390(4) Uani d D 1 1 . .
    H H51 0.3845(11) 0.7013(9) 0.7016(19) 0.053(7) Uiso d D 1 1 . .
    H H52 0.4259(9) 0.6361(17) 0.7672(9) 0.051(7) Uiso d D 1 1 . .
    N N6 0.33957(7) 0.55196(11) 0.52267(11) 0.0327(3) Uani d D 1 1 . .
    H H61 0.3570(10) 0.4988(10) 0.5174(17) 0.044(6) Uiso d D 1 1 . .
    H H62 0.3041(7) 0.5556(16) 0.4689(12) 0.047(7) Uiso d D 1 1 . .
    C C1 0.34060(12) 0.34445(16) 0.6965(2) 0.0574(6) Uani d . 1 1 . .
    H H1A 0.3276 0.3429 0.7508 0.069 Uiso calc R 1 1 . .
    H H1B 0.3630 0.2867 0.6987 0.069 Uiso calc R 1 1 . .
    C C2 0.28382(10) 0.35180(14) 0.59713(17) 0.0448(5) Uani d . 1 1 . .
    H H2A 0.2963 0.3478 0.5424 0.054 Uiso calc R 1 1 . .
    H H2B 0.2552 0.3005 0.5903 0.054 Uiso calc R 1 1 . .
    C C3 0.22305(11) 0.65778(16) 0.66824(17) 0.0459(5) Uani d . 1 1 . .
    H H3A 0.1939 0.6057 0.6524 0.055 Uiso calc R 1 1 . .
    H H3B 0.1998 0.7160 0.6594 0.055 Uiso calc R 1 1 . .
    C C4 0.27174(12) 0.64973(16) 0.77527(16) 0.0515(6) Uani d . 1 1 . .
    H H4A 0.2988 0.7046 0.7927 0.062 Uiso calc R 1 1 . .
    H H4B 0.2515 0.6468 0.8204 0.062 Uiso calc R 1 1 . .
    C C5 0.42990(9) 0.63874(17) 0.63685(16) 0.0474(5) Uani d . 1 1 . .
    H H5A 0.4568 0.5838 0.6524 0.057 Uiso calc R 1 1 . .
    H H5B 0.4555 0.6944 0.6452 0.057 Uiso calc R 1 1 . .
    C C6 0.38004(10) 0.63295(17) 0.53008(15) 0.0454(5) Uani d . 1 1 . .
    H H6A 0.3555 0.6904 0.5126 0.054 Uiso calc R 1 1 . .
    H H6B 0.3993 0.6252 0.4840 0.054 Uiso calc R 1 1 . .
    C C7 0.52052(9) 0.18670(14) 0.62530(14) 0.0380(4) Uani d . 1 1 . .
    H H7 0.5533 0.2288 0.6565 0.046 Uiso calc R 1 1 A .
    C C8 0.46370(9) 0.21874(14) 0.55760(14) 0.0377(4) Uani d . 1 1 A .
    C C9 0.41316(9) 0.15619(16) 0.51095(16) 0.0464(5) Uani d . 1 1 . .
    H H9 0.3745 0.1791 0.4660 0.056 Uiso calc R 1 1 A .
    C C10 0.42092(9) 0.06234(16) 0.53159(17) 0.0479(5) Uani d . 1 1 A .
    H H10 0.3872 0.0217 0.5008 0.057 Uiso calc R 1 1 . .
    C C11 0.47987(8) 0.02544(14) 0.59972(14) 0.0363(4) Uani d . 1 1 . .
    C C12 0.52960(8) 0.08928(13) 0.64802(13) 0.0335(4) Uani d . 1 1 A .
    C C13 0.58896(8) 0.05348(12) 0.71579(13) 0.0328(4) Uani d . 1 1 . .
    H H13 0.6219 0.0946 0.7497 0.039 Uiso calc R 1 1 A .
    C C14 0.59740(8) -0.04064(12) 0.73078(13) 0.0302(3) Uani d . 1 1 A .
    C C15 0.54825(9) -0.10479(14) 0.68024(15) 0.0397(4) Uani d . 1 1 . .
    H H15 0.5552 -0.1692 0.6899 0.048 Uiso calc R 1 1 A .
    C C16 0.49068(9) -0.07183(15) 0.61726(16) 0.0431(5) Uani d . 1 1 A .
    H H16 0.4581 -0.1141 0.5855 0.052 Uiso calc R 1 1 . .
loop_
    _atom_site_aniso_label
    _atom_site_aniso_U_11
    _atom_site_aniso_U_22
    _atom_site_aniso_U_33
    _atom_site_aniso_U_12
    _atom_site_aniso_U_13
    _atom_site_aniso_U_23
    Ni1 0.02437(12) 0.02816(12) 0.01999(12) -0.00189(8) 0.00647(8) -0.00058(7)
    S1 0.0457(3) 0.0396(3) 0.0287(2) 0.0178(2) 0.01033(19) 0.00466(17)
    S2 0.02485(19) 0.0306(2) 0.0274(2) 0.00450(16) 0.00644(15) 0.00552(15)
    O1 0.084(2) 0.062(3) 0.098(5) 0.038(3) 0.061(3) 0.016(4)
    O2 0.098(3) 0.0375(18) 0.045(3) 0.012(2) -0.012(2) -0.0056(16)
    O3 0.063(4) 0.0654(16) 0.0404(14) 0.001(4) 0.022(2) 0.0078(18)
    O1' 0.084(2) 0.062(3) 0.098(5) 0.038(3) 0.061(3) 0.016(4)
    O2' 0.098(3) 0.0375(18) 0.045(3) 0.012(2) -0.012(2) -0.0056(16)
    O3' 0.063(4) 0.0654(16) 0.0404(14) 0.001(4) 0.022(2) 0.0078(18)
    O4 0.0445(8) 0.0465(9) 0.0551(9) 0.0062(6) 0.0162(7) 0.0245(7)
    O5 0.0484(9) 0.0748(12) 0.0563(10) 0.0202(8) 0.0303(8) 0.0078(8)
    O6 0.0402(7) 0.0441(8) 0.0463(8) 0.0031(6) -0.0068(6) -0.0035(6)
    N1 0.0370(9) 0.0459(10) 0.0372(9) 0.0073(7) 0.0057(7) 0.0097(7)
    N2 0.0318(8) 0.0357(8) 0.0309(8) -0.0049(6) 0.0107(6) -0.0023(6)
    N3 0.0350(8) 0.0330(8) 0.0323(8) 0.0006(6) 0.0149(6) -0.0003(6)
    N4 0.0529(10) 0.0448(9) 0.0250(8) -0.0103(8) 0.0166(7) -0.0026(6)
    N5 0.0314(8) 0.0458(10) 0.0324(8) -0.0097(7) 0.0066(6) -0.0051(7)
    N6 0.0291(7) 0.0410(9) 0.0254(7) 0.0042(6) 0.0091(6) -0.0015(6)
    C1 0.0611(14) 0.0381(12) 0.0638(15) 0.0082(10) 0.0177(12) 0.0202(10)
    C2 0.0517(12) 0.0285(9) 0.0530(12) -0.0058(8) 0.0210(10) -0.0038(8)
    C3 0.0516(12) 0.0439(11) 0.0555(13) 0.0064(9) 0.0356(10) -0.0023(9)
    C4 0.0795(16) 0.0455(12) 0.0449(12) -0.0080(11) 0.0412(12) -0.0122(9)
    C5 0.0323(9) 0.0603(13) 0.0495(12) -0.0126(9) 0.0173(9) -0.0034(10)
    C6 0.0452(11) 0.0566(13) 0.0386(11) -0.0042(9) 0.0219(9) 0.0061(9)
    C7 0.0341(9) 0.0348(9) 0.0341(9) 0.0053(7) 0.0039(7) -0.0016(7)
    C8 0.0406(10) 0.0390(10) 0.0307(9) 0.0128(8) 0.0125(8) 0.0041(7)
    C9 0.0274(9) 0.0583(13) 0.0431(11) 0.0108(8) 0.0050(8) 0.0081(9)
    C10 0.0254(9) 0.0552(13) 0.0515(12) 0.0008(8) 0.0054(8) 0.0072(10)
    C11 0.0257(8) 0.0446(10) 0.0350(9) 0.0021(7) 0.0094(7) 0.0048(7)
    C12 0.0295(8) 0.0356(9) 0.0292(8) 0.0050(7) 0.0065(7) 0.0016(7)
    C13 0.0271(8) 0.0318(9) 0.0301(9) 0.0009(6) 0.0032(7) -0.0001(6)
    C14 0.0260(8) 0.0352(9) 0.0260(8) 0.0037(6) 0.0078(6) 0.0033(6)
    C15 0.0363(9) 0.0325(9) 0.0434(10) -0.0007(7) 0.0104(8) 0.0058(7)
    C16 0.0316(9) 0.0418(10) 0.0456(11) -0.0076(8) 0.0065(8) 0.0038(8)
loop_
    _geom_bond_atom_site_label_1
    _geom_bond_atom_site_label_2
    _geom_bond_site_symmetry_2
    _geom_bond_distance
    _geom_bond_publ_flag
    Ni1 N5 . 2.1086(17) ?
    Ni1 N6 . 2.1222(16) ?
    Ni1 N4 . 2.1223(17) ?
    Ni1 N2 . 2.1255(16) ?
    Ni1 N1 . 2.1320(19) ?
    Ni1 N3 . 2.1457(17) ?
    S1 O3' . 1.429(5) ?
    S1 O1 . 1.436(5) ?
    S1 O2' . 1.438(4) ?
    S1 O3 . 1.444(5) ?
    S1 O2 . 1.465(5) ?
    S1 O1' . 1.477(5) ?
    S1 C8 . 1.779(2) ?
    S2 O5 . 1.4459(16) ?
    S2 O6 . 1.4478(16) ?
    S2 O4 . 1.4484(15) ?
    S2 C14 . 1.7767(18) ?
    N1 C1 . 1.473(3) ?
    N1 H11 . 0.883(10) ?
    N1 H12 . 0.869(10) ?
    N2 C2 . 1.467(3) ?
    N2 H21 . 0.877(10) ?
    N2 H22 . 0.875(10) ?
    N3 C3 . 1.470(2) ?
    N3 H31 . 0.879(10) ?
    N3 H32 . 0.882(10) ?
    N4 C4 . 1.470(3) ?
    N4 H41 . 0.878(10) ?
    N4 H42 . 0.876(10) ?
    N5 C5 . 1.470(3) ?
    N5 H51 . 0.882(10) ?
    N5 H52 . 0.880(10) ?
    N6 C6 . 1.470(3) ?
    N6 H61 . 0.879(10) ?
    N6 H62 . 0.876(10) ?
    C1 C2 . 1.510(3) ?
    C1 H1A . 0.9700 ?
    C1 H1B . 0.9700 ?
    C2 H2A . 0.9700 ?
    C2 H2B . 0.9700 ?
    C3 C4 . 1.509(3) ?
    C3 H3A . 0.9700 ?
    C3 H3B . 0.9700 ?
    C4 H4A . 0.9700 ?
    C4 H4B . 0.9700 ?
    C5 C6 . 1.513(3) ?
    C5 H5A . 0.9700 ?
    C5 H5B . 0.9700 ?
    C6 H6A . 0.9700 ?
    C6 H6B . 0.9700 ?
    C7 C8 . 1.365(3) ?
    C7 C12 . 1.418(3) ?
    C7 H7 . 0.9300 ?
    C8 C9 . 1.410(3) ?
    C9 C10 . 1.362(3) ?
    C9 H9 . 0.9300 ?
    C10 C11 . 1.426(3) ?
    C10 H10 . 0.9300 ?
    C11 C16 . 1.409(3) ?
    C11 C12 . 1.413(3) ?
    C12 C13 . 1.425(2) ?
    C13 C14 . 1.356(2) ?
    C13 H13 . 0.9300 ?
    C14 C15 . 1.413(3) ?
    C15 C16 . 1.362(3) ?
    C15 H15 . 0.9300 ?
    C16 H16 . 0.9300 ?
loop_
    _geom_angle_atom_site_label_1
    _geom_angle_atom_site_label_2
    _geom_angle_atom_site_label_3
    _geom_angle_site_symmetry_1
    _geom_angle_site_symmetry_3
    _geom_angle
    _geom_angle_publ_flag
    N5 Ni1 N6 . . 81.36(7) ?
    N5 Ni1 N4 . . 92.50(7) ?
    N6 Ni1 N4 . . 171.38(7) ?
    N5 Ni1 N2 . . 173.40(7) ?
    N6 Ni1 N2 . . 93.05(6) ?
    N4 Ni1 N2 . . 93.42(7) ?
    N5 Ni1 N1 . . 94.65(8) ?
    N6 Ni1 N1 . . 92.18(7) ?
    N4 Ni1 N1 . . 94.35(7) ?
    N2 Ni1 N1 . . 81.99(7) ?
    N5 Ni1 N3 . . 92.91(7) ?
    N6 Ni1 N3 . . 92.62(6) ?
    N4 Ni1 N3 . . 81.60(7) ?
    N2 Ni1 N3 . . 90.85(7) ?
    N1 Ni1 N3 . . 171.58(7) ?
    O3' S1 O2' . . 116.5(5) ?
    O1 S1 O3 . . 111.7(4) ?
    O1 S1 O2 . . 115.1(4) ?
    O3 S1 O2 . . 111.6(4) ?
    O3' S1 O1' . . 109.5(4) ?
    O2' S1 O1' . . 112.9(4) ?
    O3' S1 C8 . . 105.8(6) ?
    O1 S1 C8 . . 107.0(5) ?
    O2' S1 C8 . . 107.8(4) ?
    O3 S1 C8 . . 105.2(6) ?
    O2 S1 C8 . . 105.4(4) ?
    O1' S1 C8 . . 103.3(5) ?
    O5 S2 O6 . . 111.95(11) ?
    O5 S2 O4 . . 112.36(11) ?
    O6 S2 O4 . . 112.57(10) ?
    O5 S2 C14 . . 106.82(9) ?
    O6 S2 C14 . . 106.19(9) ?
    O4 S2 C14 . . 106.42(9) ?
    C1 N1 Ni1 . . 107.49(13) ?
    C1 N1 H11 . . 109.5(17) ?
    Ni1 N1 H11 . . 110.6(17) ?
    C1 N1 H12 . . 108(2) ?
    Ni1 N1 H12 . . 116(2) ?
    H11 N1 H12 . . 105(2) ?
    C2 N2 Ni1 . . 107.97(12) ?
    C2 N2 H21 . . 111.0(15) ?
    Ni1 N2 H21 . . 111.9(15) ?
    C2 N2 H22 . . 108.7(17) ?
    Ni1 N2 H22 . . 111.2(17) ?
    H21 N2 H22 . . 106(2) ?
    C3 N3 Ni1 . . 106.88(12) ?
    C3 N3 H31 . . 106.3(16) ?
    Ni1 N3 H31 . . 112.5(16) ?
    C3 N3 H32 . . 111.3(15) ?
    Ni1 N3 H32 . . 113.8(16) ?
    H31 N3 H32 . . 106(2) ?
    C4 N4 Ni1 . . 108.82(12) ?
    C4 N4 H41 . . 110.1(16) ?
    Ni1 N4 H41 . . 111.3(15) ?
    C4 N4 H42 . . 108.5(18) ?
    Ni1 N4 H42 . . 113.8(18) ?
    H41 N4 H42 . . 104(2) ?
    C5 N5 Ni1 . . 108.82(12) ?
    C5 N5 H51 . . 107.5(17) ?
    Ni1 N5 H51 . . 110.2(17) ?
    C5 N5 H52 . . 110.6(16) ?
    Ni1 N5 H52 . . 115.0(16) ?
    H51 N5 H52 . . 104(2) ?
    C6 N6 Ni1 . . 108.70(12) ?
    C6 N6 H61 . . 111.4(15) ?
    Ni1 N6 H61 . . 108.8(15) ?
    C6 N6 H62 . . 111.4(15) ?
    Ni1 N6 H62 . . 110.6(16) ?
    H61 N6 H62 . . 106(2) ?
    N1 C1 C2 . . 109.55(17) ?
    N1 C1 H1A . . 109.8 ?
    C2 C1 H1A . . 109.8 ?
    N1 C1 H1B . . 109.8 ?
    C2 C1 H1B . . 109.8 ?
    H1A C1 H1B . . 108.2 ?
    N2 C2 C1 . . 108.54(17) ?
    N2 C2 H2A . . 110.0 ?
    C1 C2 H2A . . 110.0 ?
    N2 C2 H2B . . 110.0 ?
    C1 C2 H2B . . 110.0 ?
    H2A C2 H2B . . 108.4 ?
    N3 C3 C4 . . 108.66(18) ?
    N3 C3 H3A . . 110.0 ?
    C4 C3 H3A . . 110.0 ?
    N3 C3 H3B . . 110.0 ?
    C4 C3 H3B . . 110.0 ?
    H3A C3 H3B . . 108.3 ?
    N4 C4 C3 . . 109.20(16) ?
    N4 C4 H4A . . 109.8 ?
    C3 C4 H4A . . 109.8 ?
    N4 C4 H4B . . 109.8 ?
    C3 C4 H4B . . 109.8 ?
    H4A C4 H4B . . 108.3 ?
    N5 C5 C6 . . 108.11(16) ?
    N5 C5 H5A . . 110.1 ?
    C6 C5 H5A . . 110.1 ?
    N5 C5 H5B . . 110.1 ?
    C6 C5 H5B . . 110.1 ?
    H5A C5 H5B . . 108.4 ?
    N6 C6 C5 . . 108.32(16) ?
    N6 C6 H6A . . 110.0 ?
    C5 C6 H6A . . 110.0 ?
    N6 C6 H6B . . 110.0 ?
    C5 C6 H6B . . 110.0 ?
    H6A C6 H6B . . 108.4 ?
    C8 C7 C12 . . 120.03(18) ?
    C8 C7 H7 . . 120.0 ?
    C12 C7 H7 . . 120.0 ?
    C7 C8 C9 . . 120.76(18) ?
    C7 C8 S1 . . 119.30(16) ?
    C9 C8 S1 . . 119.81(14) ?
    C10 C9 C8 . . 120.13(18) ?
    C10 C9 H9 . . 119.9 ?
    C8 C9 H9 . . 119.9 ?
    C9 C10 C11 . . 121.0(2) ?
    C9 C10 H10 . . 119.5 ?
    C11 C10 H10 . . 119.5 ?
    C16 C11 C12 . . 119.33(17) ?
    C16 C11 C10 . . 122.43(18) ?
    C12 C11 C10 . . 118.20(19) ?
    C11 C12 C7 . . 119.82(16) ?
    C11 C12 C13 . . 118.91(17) ?
    C7 C12 C13 . . 121.22(17) ?
    C14 C13 C12 . . 119.90(17) ?
    C14 C13 H13 . . 120.0 ?
    C12 C13 H13 . . 120.0 ?
    C13 C14 C15 . . 121.26(16) ?
    C13 C14 S2 . . 118.80(14) ?
    C15 C14 S2 . . 119.88(14) ?
    C16 C15 C14 . . 119.72(18) ?
    C16 C15 H15 . . 120.1 ?
    C14 C15 H15 . . 120.1 ?
    C15 C16 C11 . . 120.82(18) ?
    C15 C16 H16 . . 119.6 ?
    C11 C16 H16 . . 119.6 ?
loop_
    _geom_torsion_atom_site_label_1
    _geom_torsion_atom_site_label_2
    _geom_torsion_atom_site_label_3
    _geom_torsion_atom_site_label_4
    _geom_torsion_site_symmetry_1
    _geom_torsion_site_symmetry_2
    _geom_torsion_site_symmetry_3
    _geom_torsion_site_symmetry_4
    _geom_torsion
    _geom_torsion_publ_flag
    N5 Ni1 N1 C1 . . . . 172.34(16) ?
    N6 Ni1 N1 C1 . . . . -106.15(16) ?
    N4 Ni1 N1 C1 . . . . 79.47(16) ?
    N2 Ni1 N1 C1 . . . . -13.37(15) ?
    N6 Ni1 N2 C2 . . . . 75.95(13) ?
    N4 Ni1 N2 C2 . . . . -109.74(13) ?
    N1 Ni1 N2 C2 . . . . -15.83(13) ?
    N3 Ni1 N2 C2 . . . . 168.62(13) ?
    N5 Ni1 N3 C3 . . . . -110.34(13) ?
    N6 Ni1 N3 C3 . . . . 168.18(13) ?
    N4 Ni1 N3 C3 . . . . -18.25(13) ?
    N2 Ni1 N3 C3 . . . . 75.08(13) ?
    N5 Ni1 N4 C4 . . . . 81.54(15) ?
    N2 Ni1 N4 C4 . . . . -101.39(15) ?
    N1 Ni1 N4 C4 . . . . 176.40(14) ?
    N3 Ni1 N4 C4 . . . . -11.03(14) ?
    N6 Ni1 N5 C5 . . . . -15.85(14) ?
    N4 Ni1 N5 C5 . . . . 170.23(15) ?
    N1 Ni1 N5 C5 . . . . 75.66(15) ?
    N3 Ni1 N5 C5 . . . . -108.06(14) ?
    N5 Ni1 N6 C6 . . . . -13.86(13) ?
    N2 Ni1 N6 C6 . . . . 169.68(13) ?
    N1 Ni1 N6 C6 . . . . -108.23(14) ?
    N3 Ni1 N6 C6 . . . . 78.68(13) ?
    Ni1 N1 C1 C2 . . . . 40.1(2) ?
    Ni1 N2 C2 C1 . . . . 41.9(2) ?
    N1 C1 C2 N2 . . . . -56.0(3) ?
    Ni1 N3 C3 C4 . . . . 44.09(18) ?
    Ni1 N4 C4 C3 . . . . 38.2(2) ?
    N3 C3 C4 N4 . . . . -56.2(2) ?
    Ni1 N5 C5 C6 . . . . 42.2(2) ?
    Ni1 N6 C6 C5 . . . . 40.48(19) ?
    N5 C5 C6 N6 . . . . -55.5(2) ?
    C12 C7 C8 C9 . . . . 1.2(3) ?
    C12 C7 C8 S1 . . . . -174.65(15) ?
    O3' S1 C8 C7 . . . . 96.8(3) ?
    O1 S1 C8 C7 . . . . -127.0(3) ?
    O2' S1 C8 C7 . . . . -28.5(3) ?
    O3 S1 C8 C7 . . . . 114.1(3) ?
    O2 S1 C8 C7 . . . . -4.0(3) ?
    O1' S1 C8 C7 . . . . -148.2(3) ?
    O3' S1 C8 C9 . . . . -79.1(3) ?
    O1 S1 C8 C9 . . . . 57.1(4) ?
    O2' S1 C8 C9 . . . . 155.6(3) ?
    O3 S1 C8 C9 . . . . -61.8(3) ?
    O2 S1 C8 C9 . . . . -179.9(3) ?
    O1' S1 C8 C9 . . . . 35.9(3) ?
    C7 C8 C9 C10 . . . . -1.3(3) ?
    S1 C8 C9 C10 . . . . 174.52(18) ?
    C8 C9 C10 C11 . . . . -0.4(4) ?
    C9 C10 C11 C16 . . . . -175.4(2) ?
    C9 C10 C11 C12 . . . . 2.1(3) ?
    C16 C11 C12 C7 . . . . 175.37(19) ?
    C10 C11 C12 C7 . . . . -2.2(3) ?
    C16 C11 C12 C13 . . . . -2.0(3) ?
    C10 C11 C12 C13 . . . . -179.54(19) ?
    C8 C7 C12 C11 . . . . 0.6(3) ?
    C8 C7 C12 C13 . . . . 177.86(18) ?
    C11 C12 C13 C14 . . . . 1.8(3) ?
    C7 C12 C13 C14 . . . . -175.46(18) ?
    C12 C13 C14 C15 . . . . 0.1(3) ?
    C12 C13 C14 S2 . . . . 177.22(14) ?
    O5 S2 C14 C13 . . . . -97.28(17) ?
    O6 S2 C14 C13 . . . . 22.35(18) ?
    O4 S2 C14 C13 . . . . 142.50(16) ?
    O5 S2 C14 C15 . . . . 79.92(17) ?
    O6 S2 C14 C15 . . . . -160.44(16) ?
    O4 S2 C14 C15 . . . . -40.30(18) ?
    C13 C14 C15 C16 . . . . -1.9(3) ?
    S2 C14 C15 C16 . . . . -179.00(16) ?
    C14 C15 C16 C11 . . . . 1.7(3) ?
    C12 C11 C16 C15 . . . . 0.2(3) ?
    C10 C11 C16 C15 . . . . 177.7(2) ?
loop_
    _geom_hbond_atom_site_label_D
    _geom_hbond_atom_site_label_H
    _geom_hbond_atom_site_label_A
    _geom_hbond_site_symmetry_A
    _geom_hbond_distance_DH
    _geom_hbond_distance_HA
    _geom_hbond_distance_DA
    _geom_hbond_angle_DHA
    N1 H11 O1 . 0.880(10)
                        2.09(2) 2.866(7) 146(2)
    N1 H12 O2 2_656 0.870(10)
                            2.21(2) 3.040(5) 160(3)
    N1 H12 O2' 2_656 0.870(10)
                             2.21(2) 3.009(5) 152(3)
    N2 H21 O5 3_455 0.880(10)
                            2.260(10)
                                    3.075(2) 155(2)
    N2 H22 O6 8_455 0.880(10)
                            2.22(2) 3.035(2) 154(2)
    N3 H31 O4 2_666 0.880(10)
                            2.280(10)
                                    3.140(2) 166(2)
    N3 H32 O4 8_455 0.880(10)
                            2.340(10)
                                    3.210(2) 169(2)
    N5 H51 O4 2_666 0.880(10)
                            2.250(10)
                                    3.093(3) 159(2)
    N5 H52 O3 6_566 0.880(10)
                            2.10(2) 2.860(6) 144(2)
    N5 H52 O3' 6_566 0.880(10)
                             2.20(2) 3.016(6) 155(2)
    N6 H61 O1 . 0.880(10)
                        2.02(2) 2.880(10)
                                        168(2)
    N6 H62 O6 8_455 0.880(10)
                            2.26(2) 3.055(2) 151(2)
