# Supplementary material for: Tris(ethyl­enediamine-κ2 N,N′)nickel(II) naphthalene-2,7-disulfonate
Source: Acta Crystallogr Sect E Struct Rep Online. 2011 Nov 25;67(Pt 12):m1817. doi: 10.1107/S1600536811049063 (PMC3238720; doi:10.1107/S1600536811049063)
Supplement: Supplementary file 2 [file e-67-m1817-Isup2.hkl]

# 
# h,k,l, Fc-squared, Fo-squared, sigma(Fo-squared) and status flag 
# 
data_I
_shelx_title '  C2/c' 
_shelx_refln_list_code          4 
_shelx_F_calc_maximum      687.34 
_exptl_crystal_F_000      2208.00 
_reflns_d_resolution_high  0.7703 
 
loop_ 
 _symmetry_equiv_pos_as_xyz 
 'x, y, z' 
 '-x, y, -z+1/2' 
 'x+1/2, y+1/2, z' 
 '-x+1/2, y+1/2, -z+1/2' 
 '-x, -y, -z' 
 'x, -y, z-1/2' 
 '-x+1/2, -y+1/2, -z' 
 'x+1/2, -y+1/2, z-1/2' 
 
_cell_length_a    23.6237 
_cell_length_b    14.2032 
_cell_length_c    14.7149 
_cell_angle_alpha  90.000 
_cell_angle_beta  115.152 
_cell_angle_gamma  90.000 
 
_shelx_F_squared_multiplier     1.000 
 
loop_ 
 _refln_index_h 
 _refln_index_k 
 _refln_index_l 
 _refln_F_squared_calc 
 _refln_F_squared_meas 
 _refln_F_squared_sigma 
 _refln_observed_status 
   4   0   0     4150.31     3783.11     52.21 o 
   6   0   0    22484.48    24918.73    295.54 o 
   8   0   0    51351.92    55231.81    497.89 o 
  10   0   0      598.71      633.85     11.60 o 
  12   0   0    15590.03    15952.88    165.97 o 
  14   0   0    59197.93    61411.74   1551.15 o 
  16   0   0      317.06      235.28     21.36 o 
  18   0   0     4680.46     4927.34     66.11 o 
  20   0   0     4971.57     5252.21     45.55 o 
  22   0   0     1429.63     1335.08     27.93 o 
  24   0   0     4054.08     4042.31     60.97 o 
  26   0   0     3938.39     4130.71     99.50 o 
   3   1   0    54753.44    56510.95    308.43 o 
   5   1   0       79.66       71.78      5.10 o 
   7   1   0     5114.52     5301.53     22.68 o 
   9   1   0    12688.65    13007.91     54.30 o 
  11   1   0      197.12      216.38      7.36 o 
  13   1   0     3692.76     3635.42     21.33 o 
  15   1   0     2202.53     2459.56     21.58 o 
  17   1   0    17491.55    16709.17     92.53 o 
  19   1   0      281.51      300.25     15.35 o 
  21   1   0      131.39      102.34     15.15 o 
  23   1   0      209.43      215.91     16.59 o 
  25   1   0      165.18      170.37     16.35 o 
  27   1   0      989.56     1153.82     54.07 o 
   2   2   0    37503.78    41988.00    219.64 o 
   4   2   0    10075.73    10642.34     52.73 o 
   6   2   0    40042.48    41054.97    199.06 o 
   8   2   0    15909.79    17321.90     81.21 o 
  10   2   0    19120.26    19517.03     93.88 o 
  12   2   0    24168.69    24063.46    120.71 o 
  14   2   0     9389.85     9402.71     49.85 o 
  16   2   0     1929.52     2185.46     23.14 o 
  18   2   0      327.57      290.79     16.64 o 
  20   2   0     4951.60     4953.09     40.55 o 
  22   2   0      433.35      474.23     18.33 o 
  24   2   0      222.72      224.22     18.79 o 
  26   2   0     2781.94     3077.71     33.42 o 
   1   3   0    48115.94    50554.43    276.68 o 
   3   3   0    36430.26    36924.54    195.86 o 
   5   3   0    24635.54    26919.71    144.28 o 
   7   3   0    15363.08    16269.10     92.10 o 
   9   3   0    23977.09    26762.19    131.30 o 
  11   3   0    16784.86    15186.29     73.77 o 
  13   3   0      724.34      820.71     13.84 o 
  15   3   0      999.81      973.85     25.99 o 
  17   3   0     2432.61     2612.19     38.28 o 
  19   3   0     3003.94     3030.18     33.37 o 
  21   3   0     1352.07     1256.52     26.59 o 
  23   3   0      780.37      783.45     28.27 o 
  25   3   0      476.18      509.52     31.19 o 
  27   3   0        0.22        7.21     18.08 o 
   0   4   0   191116.20   202011.80   2038.89 o 
   2   4   0     7768.41     7356.79     41.96 o 
   4   4   0      448.92      606.65     14.78 o 
   6   4   0    10127.91    10598.59     59.30 o 
   8   4   0      668.77      670.72     14.27 o 
  10   4   0     1134.90     1134.03     14.87 o 
  12   4   0      743.53      638.94     17.68 o 
  14   4   0      171.03      202.00     12.94 o 
  16   4   0      341.55      384.91     14.14 o 
  18   4   0     1263.92     1144.86     30.19 o 
  20   4   0      512.69      471.52     18.86 o 
  22   4   0        3.28       -3.04     14.41 o 
  24   4   0      513.52      453.67     22.89 o 
  26   4   0      256.73      240.96     28.39 o 
   1   5   0      867.45      956.66     12.42 o 
   3   5   0     3969.44     3859.88     26.58 o 
   5   5   0     3779.07     3281.82     24.04 o 
   7   5   0      410.95      500.86     13.47 o 
   9   5   0    22223.52    23273.17    133.44 o 
  11   5   0        6.45       49.60      8.48 o 
  13   5   0       17.94       24.60     10.92 o 
  15   5   0      954.43     1037.45     18.36 o 
  17   5   0     2711.38     2751.57     27.47 o 
  19   5   0       12.47        1.32     12.98 o 
  21   5   0        3.06       13.27     10.50 o 
  23   5   0     2249.08     2248.09     36.39 o 
  25   5   0       22.57       24.25     21.30 o 
   0   6   0     5482.71     5384.07     79.49 o 
   2   6   0       87.47       27.16      9.70 o 
   4   6   0     3866.41     3664.29     26.31 o 
   6   6   0    19147.37    18730.97    104.49 o 
   8   6   0      706.41      928.08     16.46 o 
  10   6   0     4550.41     3923.40     35.13 o 
  12   6   0     8757.55     8189.68     55.58 o 
  14   6   0     2323.31     2131.41     20.18 o 
  16   6   0     2601.99     2752.16     24.13 o 
  18   6   0        5.93        2.02      9.59 o 
  20   6   0     3411.76     3410.59     42.54 o 
  22   6   0      160.62       88.38     11.39 o 
  24   6   0       86.15       97.21     19.69 o 
  26   6   0      273.65      263.53     26.41 o 
   1   7   0    25377.17    26522.11    147.76 o 
   3   7   0    21872.51    22752.11    129.67 o 
   5   7   0     3880.62     3628.73     37.45 o 
   7   7   0      413.22      436.16     19.46 o 
   9   7   0       19.29       44.59     14.72 o 
  11   7   0     2640.93     2424.59     27.92 o 
  13   7   0        6.70        7.60     13.33 o 
  15   7   0     2351.42     2131.21     28.94 o 
  17   7   0       90.71       55.20     11.63 o 
  19   7   0      120.38      112.42     12.43 o 
  21   7   0        2.92       16.20     10.85 o 
  23   7   0      368.01      408.88     24.69 o 
  25   7   0       62.51       97.63     31.42 o 
   0   8   0    26061.92    26931.90    226.51 o 
   2   8   0     4472.80     4207.01     38.99 o 
   4   8   0     1572.85     1607.29     20.20 o 
   6   8   0    12343.25    12431.56     77.24 o 
   8   8   0     6466.41     6477.86     46.74 o 
  10   8   0     2075.63     2047.93     27.56 o 
  12   8   0    15259.97    14977.19     99.63 o 
  14   8   0     9047.42     8720.90     66.31 o 
  16   8   0     1344.40     1513.94     27.72 o 
  18   8   0      413.39      435.74     19.05 o 
  20   8   0     2871.87     2630.92     37.30 o 
  22   8   0     1174.90     1259.70     30.35 o 
  24   8   0      209.77      273.81     46.61 o 
   1   9   0     8279.15     7716.48     54.30 o 
   3   9   0    15458.98    15428.40     94.17 o 
   5   9   0    22449.99    21950.26    133.53 o 
   7   9   0     1681.56     1608.27     23.87 o 
   9   9   0    20113.11    19563.93    124.04 o 
  11   9   0      870.50      643.59     30.27 o 
  13   9   0    11090.14    10969.85     88.42 o 
  15   9   0     1965.91     2095.57     33.18 o 
  17   9   0     4097.16     3911.97     39.06 o 
  19   9   0       22.00       29.89     12.87 o 
  21   9   0        4.98        4.44     24.27 o 
  23   9   0      712.63      871.86     75.18 o 
   0  10   0    53389.62    54255.50    481.85 o 
   2  10   0     7127.65     7220.15     56.51 o 
   4  10   0     2348.35     2195.53     34.76 o 
   6  10   0       55.51       44.83     17.78 o 
   8  10   0     3349.56     3466.58     42.64 o 
  10  10   0      574.49      529.99     26.66 o 
  12  10   0     7359.27     7235.85     58.03 o 
  14  10   0     7247.70     7298.35     67.92 o 
  16  10   0        9.80       26.85     13.35 o 
  18  10   0      431.02      417.93     21.74 o 
  20  10   0      520.52      434.27     24.71 o 
  22  10   0     1387.47     1536.30     43.31 o 
   1  11   0     9016.14     9255.29     69.77 o 
   3  11   0    23613.47    23465.33    146.47 o 
   5  11   0    16232.98    15977.94    113.02 o 
   7  11   0      532.88      488.77     24.32 o 
   9  11   0     6665.77     6530.27     54.42 o 
  11  11   0     5989.51     6177.61     54.10 o 
  13  11   0      364.59      327.28     33.02 o 
  15  11   0     4397.09     4308.14     46.62 o 
  17  11   0     4877.06     4715.36     55.03 o 
  19  11   0      567.64      489.33     30.51 o 
  21  11   0     2174.73     2413.11     42.51 o 
   0  12   0      164.15      115.78     26.14 o 
   2  12   0      427.22      427.91     26.49 o 
   4  12   0     1742.13     1548.92     31.05 o 
   6  12   0      308.53      377.97     21.93 o 
   8  12   0      102.25       96.00     21.69 o 
  10  12   0     2560.06     2573.40     39.70 o 
  12  12   0     2115.50     1973.69     48.08 o 
  14  12   0      660.21      641.45     27.10 o 
  16  12   0      151.74      157.50     25.88 o 
  18  12   0      134.91      186.58     20.50 o 
  20  12   0      316.05      328.51     31.51 o 
   1  13   0       17.08       30.41     22.97 o 
   3  13   0     7100.07     7039.39     68.14 o 
   5  13   0     4993.06     4643.50     56.64 o 
   7  13   0     1242.21     1204.52     77.24 o 
   9  13   0     3525.84     3356.45     42.62 o 
  11  13   0     9489.31     9389.38     81.76 o 
  13  13   0      619.16      668.63     28.76 o 
  15  13   0      513.42      493.68     31.68 o 
  17  13   0     2278.87     2044.70     36.71 o 
  19  13   0      689.14      688.43     41.78 o 
   0  14   0      529.85      581.58     39.24 o 
   2  14   0      323.69      262.77     25.36 o 
   4  14   0        5.68       -5.88     23.69 o 
   6  14   0     1094.84     1106.71     36.37 o 
   8  14   0      592.83      611.70     31.07 o 
  10  14   0      112.42      159.55     26.00 o 
  12  14   0      414.34      414.32     36.28 o 
  14  14   0       72.79       48.63     27.73 o 
  16  14   0       61.53       25.26     25.12 o 
  18  14   0       84.16       30.82     20.41 o 
   1  15   0       17.70       25.11     22.48 o 
   3  15   0      149.36      202.19     26.64 o 
   5  15   0      646.03      600.54     42.35 o 
   7  15   0        9.52       32.32     26.79 o 
   9  15   0     1023.53     1052.46     34.14 o 
  11  15   0        8.62      -13.63     23.63 o 
  13  15   0        3.03        6.77     26.25 o 
  15  15   0       32.20       50.30     32.10 o 
   0  16   0     1888.58     1773.78     57.28 o 
   2  16   0       36.06       59.19     29.35 o 
   4  16   0      153.07      143.01     36.24 o 
   6  16   0       87.22       97.07     31.24 o 
   8  16   0      211.69      220.34     30.18 o 
  10  16   0     1435.58     1598.74     57.27 o 
  12  16   0      102.93      112.93     30.01 o 
   1  17   0      105.50       95.03     35.33 o 
   3  17   0      401.53      336.93     32.73 o 
   5  17   0      525.45      608.27     39.75 o 
   7  17   0      334.58      356.14     37.13 o 
   9  17   0     1147.99     1247.75     41.79 o 
   0  18   0      843.51      895.76     68.83 o 
   2  18   0       10.84       -1.36     29.34 o 
   4  18   0      102.97       85.27     31.17 o 
 -27   1   1     1099.17     1329.30     33.66 o 
 -25   1   1      288.97      293.75     21.05 o 
 -23   1   1      170.54      184.71     18.51 o 
 -21   1   1      158.96      209.59     20.13 o 
 -19   1   1     5102.76     5035.61     48.93 o 
 -17   1   1    11081.46    11208.95     60.98 o 
 -15   1   1       15.08        6.22      9.08 o 
 -13   1   1     4832.59     5000.92     31.77 o 
 -11   1   1     1802.26     1714.28     11.74 o 
  -9   1   1    10754.87    10868.45     52.41 o 
  -7   1   1     5764.88     5223.56     23.72 o 
  -5   1   1    24308.66    24640.17    295.17 o 
   3   1   1      329.11      558.85      6.55 o 
   5   1   1    49720.95    54349.85    230.28 o 
   7   1   1     3052.52     3208.39     18.35 o 
   9   1   1     7406.70     7356.04     29.75 o 
  11   1   1    10073.54    10780.24     48.19 o 
  13   1   1     7151.87     7384.33     39.94 o 
  15   1   1     1897.79     1961.30     17.85 o 
  17   1   1      228.63      242.82     14.10 o 
  19   1   1     3440.69     3466.07     32.14 o 
  21   1   1      106.37       78.00     16.46 o 
  23   1   1      392.50      421.22     17.90 o 
  25   1   1       56.37       53.76     15.80 o 
 -28   2   1      111.57      135.33     25.92 o 
 -26   2   1       46.01       24.75     14.67 o 
 -24   2   1     2150.33     2009.62     35.45 o 
 -22   2   1      104.19      109.37     20.40 o 
 -20   2   1     1951.89     1882.66     30.41 o 
 -18   2   1      197.54      244.56     15.46 o 
 -16   2   1     1930.87     1998.39     33.90 o 
 -14   2   1       47.41       47.19      8.75 o 
 -12   2   1      741.11      874.07     10.28 o 
 -10   2   1     6786.46     6429.06     32.27 o 
  -8   2   1     6810.58     7150.59     37.64 o 
  -6   2   1    81724.91    94107.34    582.00 o 
  -4   2   1     1801.43     1330.05     10.90 o 
  -2   2   1      141.45      291.64      7.56 o 
   0   2   1      333.22      229.44      4.79 o 
   2   2   1      557.39      978.88     14.61 o 
   4   2   1     5106.28     5643.36     26.14 o 
   6   2   1       87.82      122.45     14.33 o 
   8   2   1     2035.24     1856.69     33.32 o 
  10   2   1    10522.41    11216.95     67.64 o 
  12   2   1       14.70       33.15      8.21 o 
  14   2   1     2555.27     2503.48     22.61 o 
  16   2   1      729.37      828.94     16.12 o 
  18   2   1     8117.81     7811.11     46.73 o 
  20   2   1      504.04      458.94     19.19 o 
  22   2   1      409.05      403.43     20.14 o 
  24   2   1      860.62      858.68     23.30 o 
  26   2   1       74.72       73.75     22.05 o 
 -27   3   1     1260.06     1338.39     42.20 o 
 -25   3   1      727.53      720.43     23.66 o 
 -23   3   1     3682.25     3891.07     38.51 o 
 -21   3   1     1809.34     1638.38     26.23 o 
 -19   3   1     2202.34     2167.44     37.29 o 
 -17   3   1     6445.93     6699.67     42.99 o 
 -15   3   1     9289.22     9209.07     47.94 o 
 -13   3   1     1264.94     1357.85     14.06 o 
 -11   3   1    13678.99    13727.19    106.93 o 
  -9   3   1    39162.54    39337.19    350.18 o 
  -7   3   1    20526.22    21182.47    113.42 o 
  -5   3   1     9320.98     9680.31     50.09 o 
  -3   3   1    71727.13    77716.32    461.33 o 
  -1   3   1    42325.55    47745.25    259.30 o 
   1   3   1     1928.84     1503.95     11.22 o 
   3   3   1    57396.62    65134.78    432.46 o 
   5   3   1   128375.17   138909.73    922.76 o 
   7   3   1    46411.27    50085.26    234.30 o 
   9   3   1    27735.70    28602.58    143.02 o 
  11   3   1    22972.66    23144.11    121.00 o 
  13   3   1    11192.51    11500.45     60.62 o 
  15   3   1      530.59      565.08     14.18 o 
  17   3   1    11472.07    11485.19     66.00 o 
  19   3   1     4401.73     4513.27     33.74 o 
  21   3   1      298.13      323.28     39.50 o 
  23   3   1     2295.49     2306.77     37.82 o 
  25   3   1     2820.64     2694.50     47.20 o 
 -26   4   1       36.65        6.87     20.07 o 
 -24   4   1      427.90      417.30     22.39 o 
 -22   4   1      114.26       78.35     17.47 o 
 -20   4   1      557.33      625.86     34.36 o 
 -18   4   1      196.09      212.33      9.66 o 
 -16   4   1     3372.14     3473.17     28.14 o 
 -14   4   1     1026.38      879.85     16.32 o 
 -12   4   1     2231.64     2302.78     22.36 o 
 -10   4   1     4619.29     4665.80     31.68 o 
  -8   4   1     2786.85     3405.01     25.09 o 
  -6   4   1    94511.12    99127.50    626.49 o 
  -4   4   1    21064.89    22562.47    124.87 o 
  -2   4   1     8385.24     9098.38     48.62 o 
   0   4   1     2165.42     1968.00     58.10 o 
   2   4   1    42152.50    44928.22    251.06 o 
   4   4   1     2137.25     2146.38     16.19 o 
   6   4   1     2837.61     3617.37     25.24 o 
   8   4   1    66003.22    73135.03    399.45 o 
  10   4   1     2381.13     2219.77     17.46 o 
  12   4   1     2611.97     2398.44     21.58 o 
  14   4   1     1023.76     1039.88     16.89 o 
  16   4   1     3368.89     3445.12     26.29 o 
  18   4   1      144.76      106.59     13.74 o 
  20   4   1     1861.81     1614.94     19.82 o 
  22   4   1     1897.43     1996.01     26.83 o 
  24   4   1      763.73      737.17     48.17 o 
  26   4   1       10.51        5.30     20.10 o 
 -27   5   1        3.68       13.65     17.72 o 
 -25   5   1      207.82      219.19     20.45 o 
 -23   5   1     8718.66     8717.70     75.95 o 
 -21   5   1     4234.89     4066.05     60.99 o 
 -19   5   1       95.23      128.29     10.80 o 
 -17   5   1       28.10       31.37      8.36 o 
 -15   5   1    11655.02    11248.97     63.34 o 
 -13   5   1        7.75       31.23      7.93 o 
 -11   5   1    15293.37    14355.93     82.59 o 
  -9   5   1    34870.78    38299.18    223.41 o 
  -7   5   1    69316.80    74014.75    453.43 o 
  -5   5   1    31785.65    31622.63    211.75 o 
  -3   5   1    11262.03    11935.85     64.91 o 
  -1   5   1    10566.16    10709.17     56.41 o 
   1   5   1     5182.14     4830.02     30.12 o 
   3   5   1    72495.59    76097.38    462.73 o 
   5   5   1    72861.09    80543.80    495.09 o 
   7   5   1    25222.11    25378.35    144.75 o 
   9   5   1     3526.86     2822.67     36.74 o 
  11   5   1    15125.89    15392.30     72.46 o 
  13   5   1     1801.40     1809.83     17.75 o 
  15   5   1        6.07       30.08     11.29 o 
  17   5   1    21167.62    21079.24    123.60 o 
  19   5   1     1268.70     1440.95     24.08 o 
  21   5   1     1039.20      929.26     23.43 o 
  23   5   1     1145.97     1011.92     53.39 o 
  25   5   1     5529.30     5671.26     57.68 o 
 -26   6   1     1337.55     1363.53     53.53 o 
 -24   6   1     1094.07      985.73     35.61 o 
 -22   6   1       69.49       38.06     11.94 o 
 -20   6   1     4186.02     3997.42     59.43 o 
 -18   6   1      310.03      365.00     21.41 o 
 -16   6   1     1814.51     1873.75     19.39 o 
 -14   6   1      709.48      819.57     13.84 o 
 -12   6   1     6623.18     6743.38     45.75 o 
 -10   6   1     1675.99     1643.77     20.01 o 
  -8   6   1     6783.58     6759.75     77.27 o 
  -6   6   1    78395.69    86478.24    545.06 o 
  -4   6   1     6621.80     5808.52     35.64 o 
  -2   6   1     5122.80     4929.85     49.26 o 
   0   6   1    27722.54    26268.33    151.25 o 
   2   6   1    27554.38    27510.38    150.17 o 
   4   6   1     6961.63     7199.12     51.24 o 
   6   6   1    19460.34    19773.99    117.60 o 
   8   6   1    46156.90    50261.95    301.10 o 
  10   6   1     5658.85     5325.15     41.30 o 
  12   6   1      151.66      190.08     13.10 o 
  14   6   1     8392.14     8390.97     56.11 o 
  16   6   1     5094.14     5075.07     37.49 o 
  18   6   1       95.02       90.82     13.60 o 
  20   6   1     1699.58     1716.61     22.60 o 
  22   6   1     4816.58     4807.99     47.04 o 
  24   6   1        8.92       11.92     19.32 o 
 -25   7   1      444.08      527.41     34.59 o 
 -23   7   1      422.45      392.72     86.98 o 
 -21   7   1      204.66      180.78     16.53 o 
 -19   7   1        3.73       -0.84      8.75 o 
 -17   7   1     2380.41     2375.07     25.90 o 
 -15   7   1     1524.07     1432.69     18.61 o 
 -13   7   1     2121.50     1906.10     27.76 o 
 -11   7   1     1736.18     1658.36     26.84 o 
  -9   7   1     8842.96     8809.26     54.98 o 
  -7   7   1     4227.37     4671.49     37.81 o 
  -5   7   1     8464.84     8189.92     51.95 o 
  -3   7   1    24190.60    24995.50    140.07 o 
  -1   7   1     7263.95     7523.69     51.58 o 
   1   7   1      241.67      211.26     12.71 o 
   3   7   1      180.93      230.27     12.74 o 
   5   7   1    23701.01    23536.11    132.01 o 
   7   7   1       54.61       37.41     14.47 o 
   9   7   1       17.61       27.93     11.30 o 
  11   7   1     9073.47     8889.14     60.40 o 
  13   7   1     5709.46     5794.54     36.41 o 
  15   7   1      999.53      956.58     17.78 o 
  17   7   1     1829.34     1687.34     22.55 o 
  19   7   1     2867.64     2872.71     28.53 o 
  21   7   1      194.24      192.94     17.47 o 
  23   7   1      136.18      124.14     20.27 o 
 -24   8   1      618.24      665.77     45.50 o 
 -22   8   1      277.06      219.72     37.19 o 
 -20   8   1     2735.06     2605.02     54.12 o 
 -18   8   1    13901.90    13019.34     91.45 o 
 -16   8   1     2796.22     2412.52     29.93 o 
 -14   8   1       13.20       32.31     20.53 o 
 -12   8   1    17913.43    17753.49    114.95 o 
 -10   8   1     4987.45     5144.67     47.16 o 
  -8   8   1     4831.54     4231.52     34.03 o 
  -6   8   1      497.80      561.34     17.64 o 
  -4   8   1     7984.60     6505.22     42.86 o 
  -2   8   1     2303.16     2026.16     23.75 o 
   0   8   1    29032.26    28118.40    160.05 o 
   2   8   1     7495.67     7809.51     48.51 o 
   4   8   1     7963.37     7486.40     47.72 o 
   6   8   1    14576.30    13669.97     83.79 o 
   8   8   1     1266.25     1286.70     20.24 o 
  10   8   1     9824.79     9333.15     61.95 o 
  12   8   1      243.19      395.25     20.79 o 
  14   8   1    13218.53    12931.38     71.21 o 
  16   8   1     1061.29     1037.49     20.61 o 
  18   8   1      639.54      637.48     36.25 o 
  20   8   1     3715.34     3505.72     49.25 o 
  22   8   1     1545.38     1401.37     30.21 o 
  24   8   1        1.10       27.45     21.28 o 
 -23   9   1      426.74      358.75     35.11 o 
 -21   9   1       78.93       54.23     16.03 o 
 -19   9   1       17.77       14.96     17.10 o 
 -17   9   1      242.95      274.80     13.65 o 
 -15   9   1     1363.25     1225.30     27.53 o 
 -13   9   1     1301.73     1219.15     26.61 o 
 -11   9   1     1642.23     1611.03     29.14 o 
  -9   9   1       88.20       64.74     15.38 o 
  -7   9   1     2232.19     2244.82     26.89 o 
  -5   9   1     7823.72     7718.55     55.24 o 
  -3   9   1      928.96      793.69     20.73 o 
  -1   9   1     2340.76     2353.76     26.20 o 
   1   9   1      299.34      256.79     15.50 o 
   3   9   1      668.70      594.01     18.95 o 
   5   9   1       93.28      162.24     17.98 o 
   7   9   1      154.22      152.24     16.86 o 
   9   9   1     3853.21     3817.26     41.86 o 
  11   9   1     2446.20     2409.16     32.80 o 
  13   9   1       32.03       34.62     17.03 o 
  15   9   1      486.85      422.52     18.67 o 
  17   9   1      238.93      272.60     17.62 o 
  19   9   1      483.76      454.57     17.84 o 
  21   9   1        8.68       28.03     13.71 o 
  23   9   1      164.33      146.26     23.56 o 
 -22  10   1        0.35      -11.92     21.64 o 
 -20  10   1      561.97      565.02     21.18 o 
 -18  10   1     3258.59     2956.05     53.56 o 
 -16  10   1      523.05      517.97     30.09 o 
 -14  10   1     1567.79     1439.46     30.16 o 
 -12  10   1     4159.40     4143.71     42.98 o 
 -10  10   1       96.78      142.02     23.82 o 
  -8  10   1     3352.29     3112.98     34.79 o 
  -6  10   1    11807.99    10895.35     72.71 o 
  -4  10   1      986.84     1101.64     27.38 o 
  -2  10   1     1445.70     1376.90     29.49 o 
   0  10   1     2903.74     2806.84     31.55 o 
   2  10   1     5948.76     5566.18     54.36 o 
   4  10   1     3362.05     3306.44     37.07 o 
   6  10   1        4.37       10.57     15.55 o 
   8  10   1     8806.04     8203.54     61.42 o 
  10  10   1     1158.11     1115.56     26.98 o 
  12  10   1      723.95      732.78     25.72 o 
  14  10   1     1124.09     1075.56     31.54 o 
  16  10   1     2066.64     1991.42     41.42 o 
  18  10   1      652.98      634.94     24.60 o 
  20  10   1     1866.52     1840.31     44.49 o 
  22  10   1       59.96       40.82     22.59 o 
 -21  11   1       16.00       30.61     23.65 o 
 -19  11   1        8.18        3.94     15.23 o 
 -17  11   1     1417.74     1419.92     55.20 o 
 -15  11   1        1.18      -12.81     19.55 o 
 -13  11   1     2144.91     1973.63     44.82 o 
 -11  11   1      755.52      707.88     25.85 o 
  -9  11   1      929.97      977.37     29.02 o 
  -7  11   1      515.23      528.31     31.72 o 
  -5  11   1      168.60      156.40     23.11 o 
  -3  11   1     1728.08     1531.42     29.66 o 
  -1  11   1      118.88      164.73     21.23 o 
   1  11   1      341.06      309.40     21.97 o 
   3  11   1     1315.41     1211.68     27.74 o 
   5  11   1     8740.66     8096.26     69.48 o 
   7  11   1     1737.32     1789.71     29.62 o 
   9  11   1      323.91      395.85     26.47 o 
  11  11   1     2540.14     2496.99     37.45 o 
  13  11   1     1016.80     1082.17     33.20 o 
  15  11   1      678.90      678.53     32.89 o 
  17  11   1      115.81      137.13     15.75 o 
  19  11   1     1775.01     1856.78     32.72 o 
  21  11   1      134.68      161.55     33.53 o 
 -20  12   1        2.33       25.60     27.27 o 
 -18  12   1      438.06      409.92     18.11 o 
 -16  12   1      227.96      214.99     25.06 o 
 -14  12   1        2.42       -7.15     22.06 o 
 -12  12   1      277.96      273.41     26.35 o 
 -10  12   1      769.13      732.11     26.83 o 
  -8  12   1     2798.29     2567.66     38.27 o 
  -6  12   1      719.41      734.00     31.16 o 
  -4  12   1      512.80      475.86     23.99 o 
  -2  12   1      197.87      185.77     23.71 o 
   0  12   1     3273.02     3215.62     42.12 o 
   2  12   1     1401.14     1429.84     32.55 o 
   4  12   1       42.41       70.23     19.63 o 
   6  12   1       84.57       69.27     20.19 o 
   8  12   1     1223.06     1095.57     27.28 o 
  10  12   1     3283.20     3077.28     42.34 o 
  12  12   1       40.02       40.11     21.13 o 
  14  12   1      501.10      538.51     26.62 o 
  16  12   1        2.49        6.35     20.33 o 
  18  12   1       72.86       56.58     18.52 o 
  20  12   1       20.35       68.95     25.93 o 
 -19  13   1       24.74       34.99     22.80 o 
 -17  13   1      139.47      108.12     28.45 o 
 -15  13   1      509.72      514.29     29.05 o 
 -13  13   1      408.53      509.37     44.44 o 
 -11  13   1      194.19      210.72     24.79 o 
  -9  13   1      351.02      431.80     27.27 o 
  -7  13   1     1932.65     1891.04     50.10 o 
  -5  13   1      152.48       95.40     27.16 o 
  -3  13   1      215.25      154.78     21.36 o 
  -1  13   1      708.91      649.91     34.40 o 
   1  13   1       60.49       43.92     19.13 o 
   3  13   1     1374.77     1371.37     41.52 o 
   5  13   1     1707.46     1644.23     44.71 o 
   7  13   1      897.55      891.18     28.80 o 
   9  13   1       20.84       22.91     20.57 o 
  11  13   1     1405.55     1425.39     40.30 o 
  13  13   1       84.96       90.37     22.66 o 
  15  13   1      276.75      369.69     29.13 o 
  17  13   1      395.97      440.88     21.86 o 
 -18  14   1      963.32     1012.65     37.64 o 
 -16  14   1     1175.26     1247.68     40.37 o 
 -14  14   1     2439.90     2413.11     43.38 o 
 -12  14   1     2183.75     2124.79     43.93 o 
 -10  14   1      725.77      745.50     51.63 o 
  -8  14   1      556.57      521.76     33.35 o 
  -6  14   1    14122.75    14612.97    115.30 o 
  -4  14   1     6405.44     6171.42     63.40 o 
  -2  14   1      734.48      690.25     42.73 o 
   0  14   1     5234.43     5188.51     52.81 o 
   2  14   1     9655.43     9386.84     96.87 o 
   4  14   1      324.68      317.11     35.51 o 
   6  14   1     1318.48     1257.88     36.09 o 
   8  14   1    13588.67    13552.04    103.57 o 
  10  14   1     1071.45     1090.03     40.79 o 
  12  14   1     1943.25     2109.92     42.81 o 
  14  14   1      609.07      482.78     29.67 o 
  16  14   1     2498.01     2612.68     47.18 o 
 -15  15   1       99.26       99.37     35.03 o 
 -13  15   1      121.12      148.71     31.28 o 
 -11  15   1      258.14      282.71     32.11 o 
  -9  15   1      223.84      243.82     28.53 o 
  -7  15   1     2124.41     2072.48     44.91 o 
  -5  15   1      195.63      177.08     29.97 o 
  -3  15   1       47.82       53.20     23.87 o 
  -1  15   1      805.90      798.46     30.35 o 
   1  15   1      136.65      137.48     25.00 o 
   3  15   1     1737.33     1749.20     40.55 o 
   5  15   1      681.28      709.94     31.10 o 
   7  15   1     2117.55     2277.26     40.89 o 
   9  15   1      580.17      525.49     32.93 o 
  11  15   1      213.21      264.99     30.57 o 
  13  15   1     1038.17     1181.84     40.13 o 
  15  15   1        0.31        3.34     23.63 o 
 -14  16   1      347.30      222.39     33.15 o 
 -12  16   1     4001.11     4094.45     64.36 o 
 -10  16   1      217.98      192.48     30.77 o 
  -8  16   1      461.59      551.64     37.56 o 
  -6  16   1     4541.64     4607.58     70.26 o 
  -4  16   1     4921.35     4855.04     64.44 o 
  -2  16   1      198.29      188.64     31.74 o 
   0  16   1     1902.40     1879.86     40.57 o 
   2  16   1     4532.54     4457.08     59.98 o 
   4  16   1      698.54      701.13     48.63 o 
   6  16   1     1976.53     2018.83     58.09 o 
   8  16   1     2787.84     2743.01     51.81 o 
  10  16   1      583.47      623.13     44.39 o 
  12  16   1      124.91       95.69     31.88 o 
 -11  17   1        5.14       -8.30     31.08 o 
  -9  17   1     1135.83     1238.28     42.23 o 
  -7  17   1        4.23       -3.47     26.08 o 
  -5  17   1      783.64      888.12     38.62 o 
  -3  17   1     2273.57     2357.13     51.51 o 
  -1  17   1      654.11      772.12     45.07 o 
   1  17   1       14.28        5.03     30.64 o 
   3  17   1       27.18       48.40     27.58 o 
   5  17   1     1851.32     1981.49     50.79 o 
   7  17   1      143.88      128.20     32.65 o 
   9  17   1        1.40        6.68     29.02 o 
  -6  18   1      100.14      131.08     35.79 o 
  -4  18   1      347.39      327.08     35.00 o 
  -2  18   1       80.75       38.72     32.54 o 
   0  18   1      583.04      598.13     53.22 o 
   2  18   1      821.74      898.47     51.51 o 
   4  18   1      339.83      343.57     34.73 o 
 -28   0   2      119.75      134.33     45.74 o 
 -26   0   2     2411.08     2667.72     60.21 o 
 -24   0   2      771.98      751.28     46.17 o 
 -22   0   2     2578.15     2534.37     28.36 o 
 -20   0   2      486.73      563.07     26.53 o 
 -18   0   2    18949.81    18166.20    210.60 o 
 -16   0   2    10960.71    11135.37     91.16 o 
 -14   0   2      688.15      710.60     22.82 o 
 -12   0   2    32322.11    32731.91    781.09 o 
 -10   0   2     3615.11     4320.99     92.96 o 
  -8   0   2      514.39      458.18      7.23 o 
  -6   0   2    27564.98    31626.60    332.78 o 
   0   0   2    10155.90    10357.87    190.67 o 
   2   0   2   472430.44   481314.94   4764.43 o 
   4   0   2    33291.62    37960.76    231.34 o 
   6   0   2     8303.31     7525.25     53.99 o 
   8   0   2    37378.42    39306.33    250.95 o 
  10   0   2   101677.52   108148.29   1127.12 o 
  12   0   2       38.30       38.84     13.82 o 
  14   0   2    11041.24    11107.15     78.39 o 
  16   0   2    16562.91    16290.97    356.87 o 
  18   0   2     1811.06     1869.22     39.81 o 
  20   0   2     4765.23     4566.98     47.25 o 
  22   0   2     5357.27     5662.84     77.74 o 
  24   0   2     4010.44     4009.47     68.54 o 
  26   0   2     1816.47     1903.57     62.23 o 
 -27   1   2      238.39      268.27     29.22 o 
 -25   1   2       49.24       59.88     17.41 o 
 -23   1   2       17.18       -3.91     10.29 o 
 -21   1   2     4678.06     4758.64     43.28 o 
 -19   1   2     1455.01     1352.39     20.75 o 
 -17   1   2       88.88      103.17      8.14 o 
 -15   1   2     5665.94     5601.72     31.00 o 
 -13   1   2    12974.18    12398.92     59.34 o 
 -11   1   2      433.33      497.81     13.78 o 
  -9   1   2     1155.11      895.58     10.80 o 
  -7   1   2     1661.33     1583.00     26.22 o 
  -5   1   2      137.13      151.36      7.74 o 
  -3   1   2       86.40       62.79      5.90 o 
  -1   1   2     9741.96    10289.29     70.05 o 
   1   1   2    93991.72   100814.59    459.91 o 
   3   1   2     1200.57     1480.07      7.87 o 
   5   1   2      754.45      681.41      8.98 o 
   7   1   2      435.52      571.87      9.20 o 
   9   1   2      865.98      683.80      8.54 o 
  11   1   2    14069.42    13891.54     58.99 o 
  13   1   2     4716.37     4582.24     28.24 o 
  15   1   2    16309.94    15844.08     75.15 o 
  17   1   2      846.38      853.70     18.27 o 
  19   1   2     3292.46     3242.81     32.84 o 
  21   1   2     1222.95     1292.65     22.14 o 
  23   1   2      569.56      525.55     34.62 o 
  25   1   2      217.20      179.07     22.21 o 
 -28   2   2       30.58       16.81     25.69 o 
 -26   2   2     1292.06     1215.04     31.54 o 
 -24   2   2     4755.84     5026.94     69.81 o 
 -22   2   2      136.77      171.41     21.45 o 
 -20   2   2       31.48       38.40     17.66 o 
 -18   2   2    12919.05    12927.82     82.65 o 
 -16   2   2     1077.53     1057.62     34.64 o 
 -14   2   2     5073.84     4679.46     63.91 o 
 -12   2   2     7061.76     6862.80     52.19 o 
 -10   2   2     3687.96     3186.46     25.34 o 
  -8   2   2      949.76      702.51     31.22 o 
  -6   2   2    16660.08    17800.37     90.37 o 
  -4   2   2    57442.04    67080.53    384.89 o 
  -2   2   2    35012.03    37311.78    172.08 o 
   0   2   2    40167.98    44233.89    208.86 o 
   2   2   2    10678.59    10340.94     39.75 o 
   4   2   2    20319.28    22772.04     93.50 o 
   6   2   2     6046.25     6334.21     28.23 o 
   8   2   2    23787.75    22954.42    108.85 o 
  10   2   2    12754.97    13437.03     65.99 o 
  12   2   2    10636.01    10807.89     52.40 o 
  14   2   2    11244.82    11323.43     61.70 o 
  16   2   2     2563.75     2798.55     23.38 o 
  18   2   2     4489.85     4725.17     38.88 o 
  20   2   2     1058.03     1103.94     19.56 o 
  22   2   2     5254.43     5336.76     44.99 o 
  24   2   2      941.14      922.95     24.50 o 
  26   2   2      103.15       96.01     17.60 o 
 -27   3   2       66.50       52.27     31.99 o 
 -25   3   2      503.97      525.71     20.28 o 
 -23   3   2     1019.20      968.02     24.38 o 
 -21   3   2     2965.06     2961.00     31.43 o 
 -19   3   2     1293.67     1303.51     32.11 o 
 -17   3   2      668.63      717.57     19.59 o 
 -15   3   2     3733.87     3847.49     31.78 o 
 -13   3   2      211.61      293.31     11.21 o 
 -11   3   2    37266.03    38116.89    694.21 o 
  -9   3   2     8357.67     7840.89     44.79 o 
  -7   3   2     5137.85     4496.79     32.60 o 
  -5   3   2     6048.06     7597.68     39.93 o 
  -3   3   2     4385.60     3543.76     20.53 o 
  -1   3   2     4668.88     4981.62     30.85 o 
   1   3   2    23959.85    24891.48    124.77 o 
   3   3   2      713.79      501.26      7.56 o 
   5   3   2    76787.34    85551.70    467.51 o 
   7   3   2    15364.00    14723.82     63.90 o 
   9   3   2      424.04      334.48      9.60 o 
  11   3   2     1455.04     1637.17     16.06 o 
  13   3   2    28150.33    28555.05    154.60 o 
  15   3   2     5402.89     4986.65     33.65 o 
  17   3   2     3822.84     4013.97     33.57 o 
  19   3   2      777.75      768.11     16.33 o 
  21   3   2     2073.26     2061.59     23.30 o 
  23   3   2      113.64       73.30     21.39 o 
  25   3   2       77.56       66.79     21.63 o 
 -28   4   2        1.10       23.46     31.47 o 
 -26   4   2       26.20       38.39     17.02 o 
 -24   4   2      477.19      459.51     28.17 o 
 -22   4   2      451.19      436.98     22.51 o 
 -20   4   2       20.82       34.08     14.20 o 
 -18   4   2       40.83       48.27     14.29 o 
 -16   4   2      273.48      283.89     10.38 o 
 -14   4   2     2641.89     2432.32     21.48 o 
 -12   4   2      901.65     1004.63     14.52 o 
 -10   4   2     2461.32     2815.15     26.18 o 
  -8   4   2     6490.78     6387.62     38.45 o 
  -6   4   2     4033.37     4409.51     27.44 o 
  -4   4   2     3974.37     4629.65     28.48 o 
  -2   4   2    10284.02    10029.17     52.89 o 
   0   4   2       13.83       16.70      6.16 o 
   2   4   2    17926.52    19030.01     96.46 o 
   4   4   2      109.85      155.39     10.98 o 
   6   4   2    27875.22    29370.37    144.87 o 
   8   4   2      741.35      887.33     11.31 o 
  10   4   2      837.13      777.70     13.09 o 
  12   4   2     2686.74     2609.09     20.51 o 
  14   4   2       35.45       30.10      9.67 o 
  16   4   2       26.16       34.22     10.02 o 
  18   4   2      261.16      297.42     15.39 o 
  20   4   2      335.01      276.20     28.80 o 
  22   4   2      816.88      674.44     17.54 o 
  24   4   2        2.59       25.50     16.83 o 
 -27   5   2      324.34      261.45     29.57 o 
 -25   5   2      353.58      366.82     22.19 o 
 -23   5   2     1186.01     1148.73     26.11 o 
 -21   5   2     1930.37     1971.94     32.14 o 
 -19   5   2     1319.91     1323.83     20.19 o 
 -17   5   2       90.16      117.61      6.99 o 
 -15   5   2     1906.42     1851.32     16.69 o 
 -13   5   2     2417.53     2659.31     20.23 o 
 -11   5   2      101.36      123.41     12.48 o 
  -9   5   2      175.45      124.48     12.83 o 
  -7   5   2     1420.50     1395.52     16.77 o 
  -5   5   2      115.91      271.83     44.78 o 
  -3   5   2     9204.06     8874.18     49.60 o 
  -1   5   2     3481.57     3185.83     25.60 o 
   1   5   2     3156.59     3296.62     21.79 o 
   3   5   2      259.77      168.06     10.55 o 
   5   5   2    18957.46    20191.15    112.12 o 
   7   5   2      148.90       70.23      8.24 o 
   9   5   2       85.60       60.79      8.15 o 
  11   5   2     6343.74     6533.61     38.72 o 
  13   5   2     4338.33     4414.58     31.07 o 
  15   5   2      264.95      230.89     14.62 o 
  17   5   2        3.14       31.86     15.61 o 
  19   5   2     2371.06     2298.06     24.19 o 
  21   5   2       39.99       23.27     12.40 o 
  23   5   2        0.37        1.13     13.81 o 
  25   5   2      403.94      442.10     28.75 o 
 -26   6   2      655.68      614.37     33.59 o 
 -24   6   2     4747.60     4852.44     52.56 o 
 -22   6   2      141.90      146.87     34.91 o 
 -20   6   2        9.89       16.24      9.80 o 
 -18   6   2     7182.17     7230.27     45.90 o 
 -16   6   2      259.97      315.98      9.51 o 
 -14   6   2     3195.01     3143.20     25.03 o 
 -12   6   2     1035.78     1039.02     18.91 o 
 -10   6   2     3433.36     2912.65     38.70 o 
  -8   6   2     3426.67     3243.91     28.11 o 
  -6   6   2       12.53       32.46     12.83 o 
  -4   6   2     1641.26     1645.87     24.09 o 
  -2   6   2     1117.25      982.64     15.19 o 
   0   6   2    36106.85    35592.35    202.74 o 
   2   6   2     2977.58     3204.09     24.54 o 
   4   6   2        6.41       17.73     12.44 o 
   6   6   2     2756.55     2742.07     25.91 o 
   8   6   2    10437.18    10175.34     54.92 o 
  10   6   2      415.27      471.80     18.58 o 
  12   6   2     4863.87     4845.56     30.41 o 
  14   6   2     7170.67     7257.38     46.81 o 
  16   6   2     2761.47     2893.25     28.80 o 
  18   6   2     1684.39     1579.37     26.54 o 
  20   6   2      104.29       63.37     14.87 o 
  22   6   2     1986.95     1962.84     36.65 o 
  24   6   2        1.09       -5.09     16.92 o 
 -25   7   2      464.33      492.48     39.55 o 
 -23   7   2        2.80        2.83     25.40 o 
 -21   7   2       29.12       25.64     10.58 o 
 -19   7   2      129.43       92.76     13.82 o 
 -17   7   2      396.30      463.93     20.60 o 
 -15   7   2      147.62      183.44      9.84 o 
 -13   7   2     4988.29     4974.23     43.05 o 
 -11   7   2     2690.83     2562.91     35.64 o 
  -9   7   2      305.52      426.05     33.81 o 
  -7   7   2      670.84      770.12     17.80 o 
  -5   7   2      332.39      237.75     12.16 o 
  -3   7   2      743.50      826.52     16.55 o 
  -1   7   2     8561.38     8016.81     61.72 o 
   1   7   2     1409.43     1252.24     26.96 o 
   3   7   2     4078.66     3886.71     27.45 o 
   5   7   2      926.31      977.51     18.38 o 
   7   7   2     3064.74     3195.99     27.80 o 
   9   7   2       75.98      111.94     11.25 o 
  11   7   2     4564.99     4131.73     32.37 o 
  13   7   2     8891.84     8425.42     48.44 o 
  15   7   2     1679.49     1763.44     21.88 o 
  17   7   2       14.29       -6.57     14.79 o 
  19   7   2        9.50        2.45     11.92 o 
  21   7   2      133.91      107.91     15.55 o 
  23   7   2       14.13       -1.97     17.06 o 
 -26   8   2      228.96      220.62     26.15 o 
 -24   8   2     1239.08     1080.82     50.51 o 
 -22   8   2       47.80       30.05     25.78 o 
 -20   8   2     2100.40     1986.10     48.43 o 
 -18   8   2     4260.96     4063.74     77.37 o 
 -16   8   2     5495.04     5440.62     38.54 o 
 -14   8   2     1988.26     1901.62     28.88 o 
 -12   8   2     2484.10     2374.10     32.84 o 
 -10   8   2     1206.10     1180.08     23.22 o 
  -8   8   2     8287.12     7949.17     54.62 o 
  -6   8   2     2565.27     2571.39     27.36 o 
  -4   8   2    22786.65    23040.57    131.51 o 
  -2   8   2     2311.93     2122.94     26.13 o 
   0   8   2     4156.57     4336.62     33.85 o 
   2   8   2     5153.22     4494.65     53.94 o 
   4   8   2     1203.30     1167.13     17.40 o 
   6   8   2     1603.13     1737.87     22.07 o 
   8   8   2     5731.89     5717.17     50.74 o 
  10   8   2    19119.84    19284.86    105.89 o 
  12   8   2       43.62       51.36     14.03 o 
  14   8   2     4537.08     4320.12     32.95 o 
  16   8   2     6315.17     5995.00     52.88 o 
  18   8   2     1818.03     1755.24     26.65 o 
  20   8   2      819.06      852.08     21.00 o 
  22   8   2     1496.74     1257.03     28.12 o 
 -25   9   2      184.17      182.64     25.47 o 
 -23   9   2       28.16       47.23     22.05 o 
 -21   9   2     2858.75     2801.65     43.33 o 
 -19   9   2       59.90       47.99     10.36 o 
 -17   9   2      381.24      451.27     44.22 o 
 -15   9   2      701.33      694.47     31.31 o 
 -13   9   2     6426.60     6550.33     84.67 o 
 -11   9   2     4389.09     3973.68     44.31 o 
  -9   9   2       47.54       28.59     14.89 o 
  -7   9   2     2790.77     2428.08     27.68 o 
  -5   9   2      165.34      194.96     15.17 o 
  -3   9   2    22758.04    22427.19    135.14 o 
  -1   9   2    15602.45    15620.39     95.88 o 
   1   9   2    20764.07    20763.62    124.63 o 
   3   9   2      241.07      186.89     14.02 o 
   5   9   2     1728.28     1873.75     24.27 o 
   7   9   2     1918.44     2017.18     26.97 o 
   9   9   2     1500.65     1520.78     24.38 o 
  11   9   2     6488.59     6423.00     47.72 o 
  13   9   2     3167.69     3372.94     34.42 o 
  15   9   2     3526.94     3315.37     29.74 o 
  17   9   2      357.10      353.15     17.04 o 
  19   9   2     1892.26     1868.43     31.29 o 
  21   9   2       18.44       27.88     14.35 o 
 -24  10   2      204.37      228.17     28.46 o 
 -22  10   2       20.54       33.76     24.15 o 
 -20  10   2      359.37      411.96     28.29 o 
 -18  10   2     2052.89     1827.56     27.88 o 
 -16  10   2     2083.47     1942.32     53.16 o 
 -14  10   2      834.86      769.11     26.04 o 
 -12  10   2     9071.80     9481.00     74.90 o 
 -10  10   2       52.58       73.29     20.16 o 
  -8  10   2     6609.32     6456.35     54.96 o 
  -6  10   2     2064.71     2033.37     27.37 o 
  -4  10   2     7038.96     7006.78     50.39 o 
  -2  10   2     2791.99     2850.55     32.76 o 
   0  10   2      652.10      529.05     21.18 o 
   2  10   2    15491.66    15406.38     95.96 o 
   4  10   2      608.88      658.47     25.16 o 
   6  10   2      601.20      678.47     21.87 o 
   8  10   2     4265.15     4223.08     40.68 o 
  10  10   2    10612.49    10693.74     73.39 o 
  12  10   2        2.99       29.20     15.26 o 
  14  10   2      661.76      568.66     17.36 o 
  16  10   2     2784.14     2640.69     28.31 o 
  18  10   2     1482.86     1533.18     28.49 o 
  20  10   2       21.46        0.83     17.94 o 
 -23  11   2      769.33      804.01     45.92 o 
 -21  11   2     1755.78     1652.76     37.71 o 
 -19  11   2     1200.29     1062.74     44.18 o 
 -17  11   2      773.90      662.75     28.85 o 
 -15  11   2     4958.67     4958.45     59.79 o 
 -13  11   2     4993.38     4938.15     49.08 o 
 -11  11   2     1016.59     1007.20     30.01 o 
  -9  11   2    22205.25    21852.70    147.82 o 
  -7  11   2     3541.50     3626.95     41.82 o 
  -5  11   2      411.16      421.44     24.14 o 
  -3  11   2     5635.42     5646.24     53.90 o 
  -1  11   2    25810.80    25602.63    163.95 o 
   1  11   2    12336.32    12314.63     81.36 o 
   3  11   2        9.77        3.20     15.32 o 
   5  11   2    19185.29    19053.10    132.06 o 
   7  11   2     4446.80     4350.45     41.31 o 
   9  11   2       49.13       39.89     19.42 o 
  11  11   2     5316.46     5213.00     71.12 o 
  13  11   2     4699.05     4539.20     41.14 o 
  15  11   2      594.19      587.12     28.54 o 
  17  11   2     2166.63     2069.56     32.20 o 
  19  11   2     2426.66     2339.90     35.07 o 
 -22  12   2      210.18      241.17     34.52 o 
 -20  12   2       98.17       69.43     27.06 o 
 -18  12   2      341.31      319.16     31.00 o 
 -16  12   2      240.71      258.92     28.85 o 
 -14  12   2        4.47      -20.96     30.29 o 
 -12  12   2      105.99      115.49     22.12 o 
 -10  12   2      809.26      813.45     29.99 o 
  -8  12   2      246.51      228.48     24.47 o 
  -6  12   2       79.46       51.12     20.16 o 
  -4  12   2       24.45       42.34     17.53 o 
  -2  12   2     2473.15     2484.51     34.62 o 
   0  12   2      124.75       90.63     24.95 o 
   2  12   2      231.77      166.50     20.32 o 
   4  12   2      846.07      717.93     31.41 o 
   6  12   2     2189.61     2360.68     32.57 o 
   8  12   2     2809.89     2818.99     38.61 o 
  10  12   2      379.60      344.10     32.84 o 
  12  12   2     1415.51     1546.08     44.03 o 
  14  12   2       29.80       33.81     26.13 o 
  16  12   2      452.93      411.18     22.56 o 
  18  12   2     1480.71     1379.38     33.23 o 
 -19  13   2      587.33      595.84     36.49 o 
 -17  13   2      920.60      891.37     53.92 o 
 -15  13   2     2602.92     2414.13     41.72 o 
 -13  13   2     1270.49     1195.07     36.49 o 
 -11  13   2     1258.71     1169.30     32.47 o 
  -9  13   2    10311.90    10354.88     93.34 o 
  -7  13   2     9096.31     8767.40     82.03 o 
  -5  13   2      160.65      129.60     26.78 o 
  -3  13   2       24.13       40.66     19.02 o 
  -1  13   2     4311.27     4210.75     49.44 o 
   1  13   2     2623.17     2292.82     39.11 o 
   3  13   2       18.35      -18.19     26.24 o 
   5  13   2    10668.21    10439.07     83.46 o 
   7  13   2     5726.24     5440.45     52.36 o 
   9  13   2      159.80      236.30     25.74 o 
  11  13   2      160.03      152.69     22.32 o 
  13  13   2     5136.90     5198.36     57.06 o 
  15  13   2       45.02       73.61     20.69 o 
  17  13   2      959.15     1027.16     30.80 o 
 -18  14   2       12.83        0.47     24.07 o 
 -16  14   2      601.68      636.81     36.90 o 
 -14  14   2       76.53       29.32     24.60 o 
 -12  14   2        8.94       24.46     26.85 o 
 -10  14   2     1204.61     1201.10     34.88 o 
  -8  14   2      139.64      203.86     29.74 o 
  -6  14   2      212.16      166.61     28.33 o 
  -4  14   2      729.72      784.05     32.60 o 
  -2  14   2        5.24        2.70     20.39 o 
   0  14   2       74.46       70.24     24.33 o 
   2  14   2      265.11      208.09     24.56 o 
   4  14   2     1153.80     1156.82     34.30 o 
   6  14   2       34.93       32.14     22.43 o 
   8  14   2      242.84      251.34     31.66 o 
  10  14   2      835.37      866.46     39.65 o 
  12  14   2       98.76      135.42     22.68 o 
  14  14   2       92.87       83.86     22.48 o 
  16  14   2        3.50       -2.83     22.79 o 
 -17  15   2       22.67       37.89     31.62 o 
 -15  15   2      204.49      215.53     38.71 o 
 -13  15   2      193.54      140.82     40.61 o 
 -11  15   2      381.28      444.05     34.42 o 
  -9  15   2        1.41       25.07     24.84 o 
  -7  15   2     2130.87     1943.64     47.74 o 
  -5  15   2        0.74      -11.57     23.32 o 
  -3  15   2      675.02      677.27     30.37 o 
  -1  15   2       73.10      108.88     24.03 o 
   1  15   2     1901.45     1739.06     47.67 o 
   3  15   2       32.78       35.78     22.68 o 
   5  15   2        1.34       -0.21     23.04 o 
   7  15   2       12.21       24.28     22.28 o 
   9  15   2      462.84      487.47     29.18 o 
  11  15   2      317.84      365.92     42.01 o 
  13  15   2      143.32      176.98     25.26 o 
 -14  16   2      424.03      447.05     36.28 o 
 -12  16   2     1130.52     1203.28     44.56 o 
 -10  16   2        8.75        8.87     26.33 o 
  -8  16   2     1005.43     1053.31     48.07 o 
  -6  16   2       94.46      141.02     36.50 o 
  -4  16   2      679.59      689.04     37.91 o 
  -2  16   2      137.62      131.93     30.27 o 
   0  16   2        0.78       -0.22     22.26 o 
   2  16   2     1316.48     1402.98     46.45 o 
   4  16   2       64.01       69.62     31.55 o 
   6  16   2       28.47       12.78     29.82 o 
   8  16   2       93.55       73.03     32.73 o 
  10  16   2      120.69      114.18     29.25 o 
  12  16   2      379.04      363.84     32.68 o 
 -11  17   2      127.37      104.93     35.20 o 
  -9  17   2      307.23      350.26     51.96 o 
  -7  17   2      485.00      581.36     40.01 o 
  -5  17   2        0.39      -21.08     27.26 o 
  -3  17   2      146.71      142.32     32.73 o 
  -1  17   2      171.56      192.30     37.30 o 
   1  17   2       82.77       95.17     34.96 o 
   3  17   2       91.82       91.58     39.77 o 
   5  17   2     1138.54     1134.07     56.34 o 
   7  17   2      159.42      191.24     29.87 o 
  -6  18   2       27.11       39.06     30.37 o 
  -4  18   2      156.84      163.13     32.85 o 
  -2  18   2       14.32       51.76     36.54 o 
   0  18   2      368.46      375.25     38.17 o 
   2  18   2      133.83      173.11     32.62 o 
 -29   1   3      299.88      345.48     34.85 o 
 -27   1   3      488.31      487.09     33.62 o 
 -25   1   3      272.73      260.19     17.56 o 
 -23   1   3      194.81      171.25     12.55 o 
 -21   1   3     1371.16     1459.14     24.53 o 
 -19   1   3      464.28      375.51     12.87 o 
 -17   1   3     6852.91     6496.09     45.61 o 
 -15   1   3     2342.83     2205.30     23.83 o 
 -13   1   3     3498.70     3552.28     22.94 o 
 -11   1   3       59.09       95.67     17.10 o 
  -9   1   3     2218.44     2149.27     29.41 o 
  -7   1   3     2869.59     2437.07     14.96 o 
  -5   1   3    53127.99    57937.44    308.64 o 
  -3   1   3    44109.39    48052.89    214.62 o 
  -1   1   3    67321.70    75485.97    355.60 o 
   1   1   3     6026.92     6538.75     69.14 o 
   3   1   3     5353.05     5196.41     19.88 o 
   5   1   3       52.41       88.55      4.09 o 
   7   1   3    31995.99    33169.46    128.95 o 
   9   1   3     5269.26     4941.03     24.59 o 
  11   1   3      404.34      409.35     12.44 o 
  13   1   3    11384.81    11439.62     52.17 o 
  15   1   3      136.95      181.19     22.39 o 
  17   1   3        2.34       -1.28     11.14 o 
  19   1   3       79.46      117.74     14.20 o 
  21   1   3     2166.48     2237.87     33.50 o 
  23   1   3       10.02       18.05     13.39 o 
  25   1   3      743.78      721.11     25.71 o 
 -28   2   3        2.75      -28.94     28.94 o 
 -26   2   3       63.60       64.75     18.30 o 
 -24   2   3      459.07      343.58     37.90 o 
 -22   2   3     3555.49     3129.63     31.49 o 
 -20   2   3        3.37        1.06     15.22 o 
 -18   2   3       63.17      114.84     11.94 o 
 -16   2   3     9333.30     9351.91     59.88 o 
 -14   2   3     4495.76     4618.52     49.00 o 
 -12   2   3      658.38      671.26     19.10 o 
 -10   2   3      605.56      544.11     13.90 o 
  -8   2   3     9340.62     8766.30     54.44 o 
  -6   2   3     1473.77     1238.55     10.97 o 
  -4   2   3    81605.69    89338.39    441.50 o 
  -2   2   3     6229.83     5747.57     24.30 o 
   0   2   3     2469.56     2443.63     12.83 o 
   2   2   3     5601.19     5687.23     23.22 o 
   4   2   3     5352.15     5480.48     22.22 o 
   6   2   3     8558.82     7523.41     39.58 o 
   8   2   3     3003.18     3367.07     21.85 o 
  10   2   3     3063.04     3308.88     27.89 o 
  12   2   3      109.01      204.42     11.63 o 
  14   2   3    12059.96    12035.15     70.31 o 
  16   2   3     1489.95     1411.17     38.10 o 
  18   2   3      343.25      303.14     14.53 o 
  20   2   3     3990.11     3585.86     30.15 o 
  22   2   3       61.87       57.05     18.23 o 
  24   2   3      749.81      808.09     22.01 o 
 -29   3   3     1053.91     1030.24     63.78 o 
 -27   3   3     5359.99     5519.98     77.77 o 
 -25   3   3     1170.82     1105.99     30.73 o 
 -23   3   3       57.28       56.13     14.34 o 
 -21   3   3     7075.37     7299.03     60.54 o 
 -19   3   3     6373.75     6211.64     52.14 o 
 -17   3   3      882.12      846.77     19.68 o 
 -15   3   3     1744.17     1582.84     33.71 o 
 -13   3   3    31294.54    32076.51    213.91 o 
 -11   3   3     1653.19     1950.17     22.78 o 
  -9   3   3     8848.21     9008.68     52.21 o 
  -7   3   3     8047.73     7822.55     36.08 o 
  -3   3   3      107.97      183.02      7.00 o 
  -1   3   3    27204.07    28310.33    130.20 o 
   1   3   3    16812.05    17285.25     77.36 o 
   3   3   3      617.59      407.69     10.17 o 
   5   3   3    21443.75    21802.98     92.93 o 
   7   3   3    41131.86    42381.29    217.89 o 
   9   3   3    16140.66    16965.03     83.29 o 
  11   3   3     6635.68     6920.55     53.69 o 
  13   3   3    18926.27    19073.54     92.97 o 
  15   3   3     1616.92     1864.74     20.45 o 
  17   3   3      224.36      228.56     15.46 o 
  19   3   3     3505.93     3760.14     39.95 o 
  21   3   3     6578.90     6361.03     48.39 o 
  23   3   3      164.83      169.94     19.45 o 
 -28   4   3      285.32      317.09     35.58 o 
 -26   4   3      352.63      398.37     20.38 o 
 -24   4   3     1500.69     1427.38     32.04 o 
 -22   4   3     1024.30     1084.44     67.50 o 
 -20   4   3      934.48      940.96     99.50 o 
 -18   4   3      106.47      101.53     18.87 o 
 -16   4   3      221.57      185.79     21.00 o 
 -14   4   3     4889.76     4592.10     45.44 o 
 -12   4   3     1599.07     1746.51     14.14 o 
 -10   4   3     9788.44     9499.98     57.65 o 
  -8   4   3    10291.29    11261.95     64.04 o 
  -6   4   3     2347.18     2053.06     36.74 o 
  -4   4   3      248.19      387.98     25.46 o 
  -2   4   3      821.98      972.56     11.71 o 
   0   4   3      589.39      657.85      9.62 o 
   2   4   3     2356.76     1903.49     18.30 o 
   4   4   3    72729.16    78355.86    426.20 o 
   6   4   3     3763.75     3717.13     22.03 o 
   8   4   3     1501.17     1290.60     11.49 o 
  10   4   3     1934.01     2117.64     50.84 o 
  12   4   3      684.06      594.01     12.39 o 
  14   4   3       18.45       24.92     13.74 o 
  16   4   3     1668.77     1650.27     18.90 o 
  18   4   3     8263.63     8231.54     53.03 o 
  20   4   3     1408.48     1376.96     21.53 o 
  22   4   3        6.01        9.76     16.47 o 
  24   4   3      971.62     1048.70     27.05 o 
 -27   5   3     3464.20     3334.69     66.51 o 
 -25   5   3     1589.75     1608.13     57.88 o 
 -23   5   3      185.57      155.40     27.18 o 
 -21   5   3     8333.66     8072.01     89.72 o 
 -19   5   3     5213.95     5454.97     53.00 o 
 -17   5   3     1670.52     1476.24     29.51 o 
 -15   5   3     2810.99     2897.85     20.09 o 
 -13   5   3    13330.62    12864.14     65.05 o 
 -11   5   3     5102.96     5059.76     35.81 o 
  -9   5   3    26901.45    26735.43    155.89 o 
  -7   5   3    29738.53    31073.75    174.82 o 
  -5   5   3    32742.26    32230.20    176.39 o 
  -3   5   3     7902.86     7451.69     42.43 o 
  -1   5   3     1812.58     1906.18     23.68 o 
   1   5   3     5983.18     5405.44     30.25 o 
   3   5   3    13939.90    14466.77     69.39 o 
   5   5   3    14100.49    13468.02     66.18 o 
   7   5   3    12509.15    13119.68     90.16 o 
   9   5   3     1373.42     1460.45     14.17 o 
  11   5   3     1103.77      934.26     15.32 o 
  13   5   3     7262.50     7067.88     41.89 o 
  15   5   3     2217.11     2325.80     41.37 o 
  17   5   3     1432.59     1408.10     19.73 o 
  19   5   3     8522.61     8037.95     51.70 o 
  21   5   3     3383.02     3392.09     30.65 o 
  23   5   3     1165.47     1214.50     34.50 o 
 -26   6   3      158.06      116.19     23.58 o 
 -24   6   3     4853.97     4783.92     63.32 o 
 -22   6   3     4054.93     3787.20     41.59 o 
 -20   6   3      959.64      972.07     38.50 o 
 -18   6   3     2558.13     2675.79     94.34 o 
 -16   6   3      448.99      439.03     27.30 o 
 -14   6   3     2313.82     2080.26     26.33 o 
 -12   6   3     1035.47     1176.20     20.24 o 
 -10   6   3    14894.19    14221.82     89.25 o 
  -8   6   3     2139.62     1873.45     21.52 o 
  -6   6   3     2489.53     2736.34     24.18 o 
  -4   6   3    27616.97    25601.26    139.99 o 
  -2   6   3     5062.07     5202.67     36.19 o 
   0   6   3     5376.01     5298.81     42.95 o 
   2   6   3    13335.70    13704.27     75.44 o 
   4   6   3    32593.33    32543.52    162.79 o 
   6   6   3     4116.50     4456.08     31.03 o 
   8   6   3     2615.75     2951.24     23.99 o 
  10   6   3     3940.99     4233.25     26.44 o 
  12   6   3     3505.32     3381.85     26.48 o 
  14   6   3      175.81      163.26     18.64 o 
  16   6   3     9018.48     8893.98     59.78 o 
  18   6   3     6940.26     6527.23     45.44 o 
  20   6   3      653.43      788.39     22.28 o 
  22   6   3      287.86      324.62     18.62 o 
 -27   7   3        8.79       13.99     20.09 o 
 -25   7   3      457.36      481.47     95.50 o 
 -23   7   3       48.24       52.27     21.36 o 
 -21   7   3     1373.38     1260.63     41.43 o 
 -19   7   3      698.28      646.39     33.75 o 
 -17   7   3      478.04      504.32     19.76 o 
 -15   7   3     4177.64     4053.17     38.90 o 
 -13   7   3      348.83      443.84     19.99 o 
 -11   7   3     3740.65     3710.62     37.78 o 
  -9   7   3      247.63      222.59     13.89 o 
  -7   7   3     8511.23     8522.99     54.47 o 
  -5   7   3     3776.02     3820.56     30.08 o 
  -3   7   3     9231.11     8851.04     52.00 o 
  -1   7   3     5135.33     5101.18     36.12 o 
   1   7   3    19464.46    18195.61    100.01 o 
   3   7   3     1059.21     1033.35     20.37 o 
   5   7   3     3921.01     4046.44     30.45 o 
   7   7   3     8958.99     8511.27     46.40 o 
   9   7   3     4207.15     4120.77     39.03 o 
  11   7   3      245.04      335.60     12.47 o 
  13   7   3     1206.99     1295.89     20.32 o 
  15   7   3     4809.14     4584.89     35.02 o 
  17   7   3       44.81       42.29     16.27 o 
  19   7   3      312.73      244.24     16.73 o 
  21   7   3     2049.96     2042.14     29.72 o 
  23   7   3     1221.32     1300.15     25.95 o 
 -26   8   3      145.13      217.39     57.75 o 
 -24   8   3     2891.57     2936.10     42.09 o 
 -22   8   3     1019.08      954.18     29.30 o 
 -20   8   3      293.07      251.10     31.34 o 
 -18   8   3     4267.35     3951.29     61.28 o 
 -16   8   3    17100.68    16256.89    110.35 o 
 -14   8   3      371.57      284.16     20.08 o 
 -12   8   3     1588.76     1745.60     28.11 o 
 -10   8   3     4836.78     4835.62     41.28 o 
  -8   8   3     5089.54     4721.83     36.14 o 
  -6   8   3     3879.79     3546.58     31.37 o 
  -4   8   3      776.55      663.33     17.11 o 
  -2   8   3     5188.83     4542.29     34.87 o 
   0   8   3      428.90      434.19     13.46 o 
   2   8   3    21266.57    20946.58    118.52 o 
   4   8   3      544.54      481.72     26.04 o 
   6   8   3     5641.47     5327.06     38.94 o 
   8   8   3    15683.19    15587.40     84.77 o 
  10   8   3     2123.16     2296.32     25.42 o 
  12   8   3    15523.19    14687.27     78.33 o 
  14   8   3        2.58        1.35     10.98 o 
  16   8   3     3484.63     3557.69     36.93 o 
  18   8   3      696.67      695.66     22.82 o 
  20   8   3      129.71      146.94     17.58 o 
  22   8   3     1516.95     1654.29     31.60 o 
 -25   9   3      176.75      221.51     25.98 o 
 -23   9   3        0.07       12.69     20.77 o 
 -21   9   3      123.13      239.47     44.38 o 
 -19   9   3       20.68       25.58     15.88 o 
 -17   9   3      994.33      978.42     60.31 o 
 -15   9   3      739.48      734.97     26.29 o 
 -13   9   3      107.71      110.31     21.07 o 
 -11   9   3       55.46       72.58     18.65 o 
  -9   9   3     1987.26     2013.64     29.38 o 
  -7   9   3      841.05      834.66     19.63 o 
  -5   9   3      717.07      635.97     20.22 o 
  -3   9   3     3898.04     3911.44     34.82 o 
  -1   9   3      837.78      775.53     25.06 o 
   1   9   3      639.96      696.46     20.37 o 
   3   9   3      258.79      321.13     22.02 o 
   5   9   3     1527.85     1643.61     23.12 o 
   7   9   3      242.17      282.20     15.07 o 
   9   9   3     9077.48     9224.79     61.87 o 
  11   9   3      339.91      447.62     18.95 o 
  13   9   3       43.08       37.97     12.55 o 
  15   9   3      812.35      760.57     21.39 o 
  17   9   3      132.24      136.04     16.47 o 
  19   9   3     1090.11     1002.07     23.03 o 
  21   9   3      369.58      396.43     19.97 o 
 -24  10   3      278.06      256.10     31.64 o 
 -22  10   3      561.12      559.10     31.48 o 
 -20  10   3       12.80        7.87      8.85 o 
 -18  10   3     2233.62     2076.46     34.43 o 
 -16  10   3      426.39      423.86     30.37 o 
 -14  10   3     4192.56     4014.53     44.16 o 
 -12  10   3     4250.76     4249.83     46.84 o 
 -10  10   3     2845.40     2987.06     38.73 o 
  -8  10   3      801.33      749.48     29.19 o 
  -6  10   3       90.12       85.92     17.37 o 
  -4  10   3     6808.61     6540.22     47.99 o 
  -2  10   3     6175.33     6163.06     52.89 o 
   0  10   3       26.46        8.26     13.32 o 
   2  10   3     6586.14     6346.09     53.20 o 
   4  10   3     2009.30     2197.60     29.04 o 
   6  10   3        5.35       24.85     15.48 o 
   8  10   3      226.06      233.31     18.98 o 
  10  10   3     3130.13     2931.00     30.04 o 
  12  10   3      762.38      754.97     20.45 o 
  14  10   3     2743.26     2549.24     32.33 o 
  16  10   3      126.01      130.07     18.01 o 
  18  10   3      723.40      778.54     34.22 o 
  20  10   3      674.19      773.41     26.37 o 
 -23  11   3      445.55      486.07     51.33 o 
 -21  11   3      422.28      215.93     93.14 o 
 -19  11   3        0.71       -4.70     15.24 o 
 -17  11   3      187.85      200.65     25.37 o 
 -15  11   3      512.93      501.00     44.90 o 
 -13  11   3       63.46       65.71     21.33 o 
 -11  11   3      959.93      839.50     29.83 o 
  -9  11   3       65.40       60.58     21.59 o 
  -7  11   3       87.86      113.61     20.67 o 
  -5  11   3     1063.09     1059.74     35.10 o 
  -3  11   3      371.32      286.35     20.87 o 
  -1  11   3        2.72       -9.67     19.34 o 
   1  11   3     6041.84     5704.47     50.34 o 
   3  11   3     3905.15     3848.16     41.15 o 
   5  11   3     1682.44     1574.34     31.63 o 
   7  11   3     6343.99     6096.85     52.49 o 
   9  11   3      157.79      173.54     18.68 o 
  11  11   3        8.17      -10.24     15.91 o 
  13  11   3      776.57      726.63     44.54 o 
  15  11   3      472.66      532.78     21.62 o 
  17  11   3      374.16      400.12     26.30 o 
  19  11   3        9.18        4.39     21.84 o 
 -22  12   3       88.54       83.24     27.98 o 
 -20  12   3        0.04       19.71     25.12 o 
 -18  12   3       43.37       41.63     26.59 o 
 -16  12   3     1477.95     1482.12     35.49 o 
 -14  12   3       81.91       72.39     25.14 o 
 -12  12   3      467.52      411.14     27.88 o 
 -10  12   3      108.34       78.89     25.93 o 
  -8  12   3      821.44      843.81     31.97 o 
  -6  12   3       15.20       21.43     21.73 o 
  -4  12   3      403.78      415.98     21.25 o 
  -2  12   3       70.09       56.59     18.64 o 
   0  12   3      594.66      596.88     26.54 o 
   2  12   3      190.56      208.50     18.89 o 
   4  12   3     1143.90     1121.23     25.04 o 
   6  12   3      334.66      427.33     43.65 o 
   8  12   3      308.78      307.54     22.66 o 
  10  12   3      237.49      218.08     20.44 o 
  12  12   3     1185.93     1156.49     30.56 o 
  14  12   3        1.23        0.75     15.50 o 
  16  12   3        8.28       22.25     17.28 o 
  18  12   3      117.81      161.63     20.34 o 
 -21  13   3       47.75       39.24     29.18 o 
 -19  13   3       60.55       52.60     33.59 o 
 -17  13   3        7.07       22.00     30.38 o 
 -15  13   3       29.94       20.04     23.91 o 
 -13  13   3      720.86      648.34     33.82 o 
 -11  13   3      135.43      123.36     25.14 o 
  -9  13   3      339.83      315.58     32.08 o 
  -7  13   3      216.65      190.64     31.05 o 
  -5  13   3      429.23      428.47     26.56 o 
  -3  13   3       46.45       60.48     21.12 o 
  -1  13   3      276.67      227.29     23.06 o 
   1  13   3      750.20      682.05     34.58 o 
   3  13   3       68.59       57.75     21.55 o 
   5  13   3        7.41       13.72     18.56 o 
   7  13   3      366.52      389.85     26.51 o 
   9  13   3     2324.88     2257.90     37.91 o 
  11  13   3      171.79      257.61     42.67 o 
  13  13   3      719.99      741.06     31.92 o 
  15  13   3      174.04      176.76     21.06 o 
  17  13   3      486.55      540.55     22.42 o 
 -18  14   3      608.42      561.83     34.99 o 
 -16  14   3     1006.59     1023.60     37.22 o 
 -14  14   3      573.55      552.13     35.67 o 
 -12  14   3     3398.12     3514.03     83.67 o 
 -10  14   3     5203.26     5136.63     57.34 o 
  -8  14   3     1508.16     1483.80     43.36 o 
  -6  14   3       29.35       16.49     26.67 o 
  -4  14   3     6853.25     6690.46     70.83 o 
  -2  14   3     2863.01     2817.90     68.68 o 
   0  14   3       75.69       57.95     21.14 o 
   2  14   3     2497.09     2565.43     41.30 o 
   4  14   3    10582.82    10704.92     88.91 o 
   6  14   3      343.93      360.82     31.78 o 
   8  14   3        1.48      -20.61     20.61 o 
  10  14   3     2929.74     2878.61     70.02 o 
  12  14   3      178.17      273.74     38.93 o 
  14  14   3     1404.20     1505.73     34.72 o 
 -17  15   3      283.21      344.54     34.84 o 
 -15  15   3      353.68      443.92     41.77 o 
 -13  15   3      481.06      531.22     41.11 o 
 -11  15   3       98.00       79.79     30.43 o 
  -9  15   3       76.64       75.37     29.14 o 
  -7  15   3      221.07      251.44     31.11 o 
  -5  15   3     1843.13     1967.37     63.44 o 
  -3  15   3        9.11      -13.17     21.61 o 
  -1  15   3        7.90       18.37     22.39 o 
   1  15   3      293.23      306.30     25.93 o 
   3  15   3     1133.62     1209.62     44.78 o 
   5  15   3      245.40      254.63     25.70 o 
   7  15   3       20.79       46.52     25.19 o 
   9  15   3     1827.91     1966.61     37.50 o 
  11  15   3       25.43       24.21     26.16 o 
  13  15   3       10.23       10.89     21.09 o 
 -14  16   3       92.42       90.49     31.45 o 
 -12  16   3      937.68      932.54     43.39 o 
 -10  16   3     3604.12     3636.05     71.83 o 
  -8  16   3     1868.38     1918.62     54.24 o 
  -6  16   3     1087.99     1252.01     42.28 o 
  -4  16   3     2634.51     2574.40     49.60 o 
  -2  16   3     4642.72     4477.77     54.98 o 
   0  16   3       16.58       35.56     24.58 o 
   2  16   3     1334.70     1387.15     36.45 o 
   4  16   3     2124.60     2053.23     44.28 o 
   6  16   3     1256.09     1330.68     39.35 o 
   8  16   3      692.48      794.66     35.91 o 
  10  16   3      784.08      687.40     32.68 o 
 -11  17   3      556.96      663.49     41.08 o 
  -9  17   3       82.00       89.04     31.26 o 
  -7  17   3      588.26      595.75     39.98 o 
  -5  17   3      219.10      237.76     34.43 o 
  -3  17   3      420.56      459.25     33.42 o 
  -1  17   3     1333.88     1453.04     60.96 o 
   1  17   3      628.62      593.58     58.00 o 
   3  17   3      404.34      388.52     34.86 o 
   5  17   3       10.35       36.44     31.94 o 
   7  17   3      939.66     1032.40     47.43 o 
  -6  18   3      106.33      110.40     32.18 o 
  -4  18   3      170.53      156.01     32.35 o 
  -2  18   3     1064.21     1067.83     50.41 o 
   0  18   3      107.74      120.79     44.59 o 
   2  18   3      386.94      374.83     49.35 o 
 -28   0   4     8030.06     8284.17    131.79 o 
 -26   0   4      716.34      873.09     78.40 o 
 -24   0   4     5421.67     5755.47     78.18 o 
 -22   0   4     1282.92     1170.29     22.59 o 
 -20   0   4    21207.57    22660.20    182.66 o 
 -18   0   4     8930.03     9347.50     75.27 o 
 -16   0   4    34751.77    35277.23    707.66 o 
 -14   0   4     3946.85     4061.42     66.27 o 
 -12   0   4     2641.64     2175.20     41.93 o 
 -10   0   4    22218.93    20591.96    244.36 o 
  -8   0   4    30747.89    35058.82    384.48 o 
  -6   0   4   184891.98   202673.20   2899.03 o 
  -4   0   4   334209.50   360858.72   5821.64 o 
  -2   0   4    25879.43    27985.90    285.37 o 
   0   0   4     7706.13     9140.16    156.51 o 
   2   0   4      116.12       87.80      8.87 o 
   4   0   4      976.59     1470.74     13.11 o 
   6   0   4    12417.22    11890.08     74.25 o 
   8   0   4     7714.83     7296.77     49.22 o 
  10   0   4    32856.98    33248.68    219.88 o 
  12   0   4    32049.80    32340.08    305.45 o 
  14   0   4       42.27       41.63     11.71 o 
  16   0   4     1143.11     1155.07     21.72 o 
  18   0   4     8655.80     9129.93     60.52 o 
  20   0   4      886.71      984.37     44.35 o 
  22   0   4     3358.97     3175.45     46.68 o 
  24   0   4      754.93      682.68     82.61 o 
 -29   1   4      616.58      635.95     39.22 o 
 -27   1   4      106.51       99.73     26.55 o 
 -25   1   4      940.40     1034.28     33.07 o 
 -23   1   4      621.79      533.40     19.34 o 
 -21   1   4     1365.64     1365.33     25.09 o 
 -19   1   4     6959.01     7179.72     53.53 o 
 -17   1   4     3498.37     3181.26     28.86 o 
 -15   1   4      421.99      456.30     10.20 o 
 -13   1   4       26.71       51.02     12.63 o 
 -11   1   4     7852.10     6806.70     63.88 o 
  -9   1   4      950.74     1120.34     18.36 o 
  -7   1   4    24167.62    28340.30    572.93 o 
  -5   1   4     6308.62     6039.87     31.22 o 
  -3   1   4    88191.62    94940.16    472.82 o 
  -1   1   4     3392.05     3274.46     14.95 o 
   1   1   4     1245.92     1115.84      9.20 o 
   3   1   4     6155.55     7872.04     26.67 o 
   5   1   4       54.37       71.91      3.99 o 
   7   1   4      325.89      427.08      7.87 o 
   9   1   4    10445.37    10512.00     44.45 o 
  11   1   4    23242.89    22153.38     97.03 o 
  13   1   4     4068.56     3807.45     25.05 o 
  15   1   4      279.50      329.68     12.02 o 
  17   1   4     3185.99     3263.07     29.33 o 
  19   1   4     1230.79     1203.81     20.40 o 
  21   1   4      284.76      199.58     18.38 o 
  23   1   4     3471.52     3543.60     41.92 o 
 -28   2   4     1529.28     1681.27     50.61 o 
 -26   2   4      131.09      109.39     33.34 o 
 -24   2   4     1327.40     1259.23     20.62 o 
 -22   2   4     7969.38     8089.68     85.93 o 
 -20   2   4      999.82     1008.29     23.97 o 
 -18   2   4     1777.34     1581.53     24.72 o 
 -16   2   4    24416.86    25136.33    213.52 o 
 -14   2   4     3605.66     3512.62     41.50 o 
 -12   2   4     1448.80     1384.07     22.85 o 
 -10   2   4     3379.92     3168.38     27.00 o 
  -8   2   4    17197.30    17253.08    168.66 o 
  -6   2   4     2624.48     2675.07     13.62 o 
  -4   2   4    51182.71    55034.77    251.58 o 
  -2   2   4     6571.26     7088.80     27.88 o 
   0   2   4     9381.67     9928.60     38.54 o 
   2   2   4      617.86      570.83      5.97 o 
   4   2   4     2203.28     1639.48      9.78 o 
   6   2   4    23299.59    25883.80    112.57 o 
   8   2   4        7.41       23.80      5.47 o 
  10   2   4     2753.11     2721.20     18.89 o 
  12   2   4     1538.40     1540.44     15.04 o 
  14   2   4     4181.79     4225.21     29.60 o 
  16   2   4     1927.55     1963.98     21.47 o 
  18   2   4     3479.57     3460.09     29.57 o 
  20   2   4      742.63      836.06     19.77 o 
  22   2   4      260.67      313.94     19.25 o 
  24   2   4     1518.17     1478.03     34.62 o 
 -29   3   4       58.31       15.70     29.76 o 
 -27   3   4      382.45      441.76     81.89 o 
 -25   3   4     2349.67     2110.35     54.55 o 
 -23   3   4     1964.17     1873.81     31.41 o 
 -21   3   4     2156.81     2286.90     28.45 o 
 -19   3   4      671.23      667.59     19.03 o 
 -17   3   4     3938.42     4074.60     97.43 o 
 -15   3   4     6914.59     6764.93     59.81 o 
 -13   3   4    12043.52    11002.28     80.46 o 
 -11   3   4      540.78      649.41     19.05 o 
  -9   3   4     5341.63     4878.85     25.15 o 
  -7   3   4     3250.82     3343.51     19.09 o 
  -5   3   4      187.06      291.71     11.05 o 
  -3   3   4      467.58      580.24     13.82 o 
  -1   3   4     2607.21     2333.11     12.68 o 
   1   3   4    27067.55    29266.07    147.44 o 
   3   3   4     9083.71     9482.77     40.08 o 
   5   3   4     2576.71     3151.39     16.17 o 
   7   3   4     4701.02     4886.73     26.04 o 
   9   3   4    11305.11    10716.35     54.49 o 
  11   3   4       47.25       45.43      7.38 o 
  13   3   4       36.95       49.20      9.13 o 
  15   3   4    12740.16    13240.01     74.10 o 
  17   3   4     2801.78     2722.47     29.88 o 
  19   3   4      254.90      251.20     16.65 o 
  21   3   4      236.07      327.39     17.63 o 
  23   3   4     1362.32     1420.66     25.64 o 
 -28   4   4      420.98      389.54     37.47 o 
 -26   4   4       99.78       66.04     22.38 o 
 -24   4   4        5.42       34.97     14.96 o 
 -22   4   4      491.12      538.28     20.01 o 
 -20   4   4      477.17      483.87     37.82 o 
 -18   4   4       18.76        5.49     23.44 o 
 -16   4   4      422.13      462.88     35.82 o 
 -14   4   4      407.69      313.42     19.53 o 
 -12   4   4     1501.40     1271.69     25.89 o 
 -10   4   4     2128.73     2443.22     16.17 o 
  -8   4   4      251.88      228.28     10.32 o 
  -6   4   4     1939.70     1819.50     13.89 o 
  -4   4   4      792.36      707.70      8.88 o 
  -2   4   4     1888.57     2130.77     14.85 o 
   0   4   4    13296.34    12573.47     58.35 o 
   2   4   4     5020.49     5587.99     27.83 o 
   4   4   4     2844.39     2891.96     19.75 o 
   6   4   4     2336.02     2518.97     22.21 o 
   8   4   4     6314.69     6428.52     34.28 o 
  10   4   4     3197.77     3180.48     22.66 o 
  12   4   4     4246.99     4024.69     32.15 o 
  14   4   4     4742.19     4659.77     29.77 o 
  16   4   4      156.50      115.80     12.46 o 
  18   4   4        3.54       10.50     11.19 o 
  20   4   4      374.19      325.43     15.89 o 
  22   4   4       79.88       74.52     14.51 o 
 -27   5   4     1600.83     1597.10     30.59 o 
 -25   5   4      273.87      205.34     30.85 o 
 -23   5   4      282.50      279.97     23.20 o 
 -21   5   4     1425.01     1557.09     47.34 o 
 -19   5   4     2784.63     2827.64     53.06 o 
 -17   5   4     1382.58     1429.56     51.66 o 
 -15   5   4      725.82      602.80     22.65 o 
 -13   5   4     5684.29     5417.65     31.25 o 
 -11   5   4     2553.00     2527.11     26.94 o 
  -9   5   4     1230.31     1152.83     18.12 o 
  -7   5   4      696.43      642.93     22.63 o 
  -5   5   4      928.53     1040.58     13.14 o 
  -3   5   4     1558.50     1613.95     12.96 o 
  -1   5   4     8629.03     8744.12     42.84 o 
   1   5   4      881.51      938.28     16.34 o 
   3   5   4     1061.67     1165.02     17.31 o 
   5   5   4    20167.31    20390.78     98.05 o 
   7   5   4     5844.56     5702.31     37.83 o 
   9   5   4      921.97      902.58     11.28 o 
  11   5   4      161.65      198.81     13.33 o 
  13   5   4     2210.29     2256.26     24.01 o 
  15   5   4     1417.52     1531.80     19.69 o 
  17   5   4       57.04       54.72     13.31 o 
  19   5   4      235.38      261.71     17.67 o 
  21   5   4      249.08      267.75     17.81 o 
  23   5   4        6.59      -13.60     13.60 o 
 -28   6   4      317.11      288.78     42.77 o 
 -26   6   4       49.20       56.21     26.85 o 
 -24   6   4     1394.83     1306.84     34.38 o 
 -22   6   4     8670.48     8362.19     73.44 o 
 -20   6   4        0.17      -27.74     27.74 o 
 -18   6   4      853.44      912.79     39.74 o 
 -16   6   4     6295.40     6281.17     62.29 o 
 -14   6   4     3922.30     3875.15     36.10 o 
 -12   6   4      901.42      861.08     21.11 o 
 -10   6   4     1150.71     1155.25     22.45 o 
  -8   6   4      105.95      181.74     11.95 o 
  -6   6   4      723.85      690.13     14.86 o 
  -4   6   4    11923.29    11873.16     67.47 o 
  -2   6   4     5607.83     5947.80     37.15 o 
   0   6   4        3.04       35.40      7.21 o 
   2   6   4    21391.29    20513.93    102.96 o 
   4   6   4     4820.90     5237.25     33.53 o 
   6   6   4      474.26      356.76     16.76 o 
   8   6   4      475.81      462.43     14.23 o 
  10   6   4     2470.79     2533.20     18.97 o 
  12   6   4       46.41       45.09     12.58 o 
  14   6   4     1561.63     1606.79     22.25 o 
  16   6   4     1986.43     2060.43     23.57 o 
  18   6   4     2094.31     2179.21     23.99 o 
  20   6   4      279.67      297.37     18.23 o 
  22   6   4      113.70      110.66     15.00 o 
 -27   7   4      152.21      159.00     23.80 o 
 -25   7   4        2.97       -5.51     19.79 o 
 -23   7   4     1690.21     1679.24     32.96 o 
 -21   7   4      824.33      911.87     41.98 o 
 -19   7   4      512.63      693.82     93.43 o 
 -17   7   4      325.36      347.59     16.26 o 
 -15   7   4     1954.62     1789.48     28.12 o 
 -13   7   4      111.89       57.96     16.88 o 
 -11   7   4     2314.01     2347.87     26.29 o 
  -9   7   4     3673.67     3318.38     28.79 o 
  -7   7   4       31.99       72.74     11.47 o 
  -5   7   4     1932.16     1879.90     19.66 o 
  -3   7   4    13596.28    13515.13     80.92 o 
  -1   7   4     2568.05     2320.40     21.67 o 
   1   7   4     1477.10     1132.89     14.74 o 
   3   7   4     1054.30     1066.46     13.52 o 
   5   7   4     3637.39     3555.03     26.83 o 
   7   7   4     1608.38     1452.71     16.69 o 
   9   7   4      233.89      321.10     13.95 o 
  11   7   4     1417.65     1334.54     16.43 o 
  13   7   4     2922.56     2785.91     28.94 o 
  15   7   4     2073.63     1985.62     25.29 o 
  17   7   4      230.37      224.31     16.13 o 
  19   7   4      163.72      158.43     14.91 o 
  21   7   4      168.50      278.79     33.82 o 
 -26   8   4       40.34       43.81     23.51 o 
 -24   8   4     1243.94     1158.31     31.56 o 
 -22   8   4     2661.75     2774.92     40.46 o 
 -20   8   4     1735.85     1650.65     47.99 o 
 -18   8   4     1354.95     1145.94     27.21 o 
 -16   8   4     7052.05     7285.56     64.17 o 
 -14   8   4     4461.10     4386.12     48.06 o 
 -12   8   4        2.45        0.12     17.41 o 
 -10   8   4     1607.43     1558.25     23.24 o 
  -8   8   4     1224.21     1113.95     21.28 o 
  -6   8   4     2883.54     3072.55     31.75 o 
  -4   8   4     8505.30     8988.46     54.81 o 
  -2   8   4     9980.78     9556.96     56.83 o 
   0   8   4     1967.58     1754.27     22.97 o 
   2   8   4      268.11      301.26     27.12 o 
   4   8   4     5989.78     5414.33     34.77 o 
   6   8   4     4707.00     4379.15     31.55 o 
   8   8   4     2855.28     3184.52     32.51 o 
  10   8   4      866.10      651.95     16.36 o 
  12   8   4     4621.14     4782.04     33.67 o 
  14   8   4     4027.30     4014.14     37.89 o 
  16   8   4     1206.33     1160.82     24.32 o 
  18   8   4     1674.07     1614.36     23.77 o 
  20   8   4      386.95      380.95     17.42 o 
 -25   9   4     1182.55     1239.40     38.15 o 
 -23   9   4      187.85      152.54     24.06 o 
 -21   9   4      796.64      905.12     43.42 o 
 -19   9   4    10508.77     9807.13    173.93 o 
 -17   9   4      222.50      188.15     23.97 o 
 -15   9   4      895.26      780.70     30.52 o 
 -13   9   4     2540.43     2499.05     33.17 o 
 -11   9   4    10037.89     9716.92     71.46 o 
  -9   9   4     5192.99     4735.34     40.03 o 
  -7   9   4     1798.87     1918.39     26.73 o 
  -5   9   4     4504.30     3881.29     32.79 o 
  -3   9   4     8912.02     8984.89     60.29 o 
  -1   9   4     2091.92     2172.21     23.57 o 
   1   9   4      578.84      635.10     22.16 o 
   3   9   4     3223.30     3040.36     31.35 o 
   5   9   4     8128.15     7441.79     49.83 o 
   7   9   4     1404.15     1200.55     20.01 o 
   9   9   4     6051.20     6507.20     43.36 o 
  11   9   4     3134.97     2899.24     30.99 o 
  13   9   4     2103.08     2085.08     29.93 o 
  15   9   4      105.42       95.57     15.78 o 
  17   9   4      140.36      117.24     17.44 o 
  19   9   4       15.23       21.29     16.88 o 
 -24  10   4      185.86      141.08     32.40 o 
 -22  10   4       21.39      -38.89     46.13 o 
 -20  10   4     1799.06     1661.65     77.67 o 
 -18  10   4        7.70       -0.47     21.09 o 
 -16  10   4     6184.98     6109.24     62.89 o 
 -14  10   4       70.18       61.54     21.05 o 
 -12  10   4     1158.89     1112.78     29.94 o 
 -10  10   4      979.17     1018.30     27.51 o 
  -8  10   4     7356.01     7181.99     71.22 o 
  -6  10   4     2765.86     2685.11     30.23 o 
  -4  10   4      352.20      358.48     21.62 o 
  -2  10   4    16279.12    15974.28    101.80 o 
   0  10   4       19.87       40.80     14.98 o 
   2  10   4     7580.79     7353.04     57.50 o 
   4  10   4      891.06      884.71     23.69 o 
   6  10   4     3206.77     3271.71     30.71 o 
   8  10   4        8.26        4.68     12.21 o 
  10  10   4     2367.92     2090.99     25.53 o 
  12  10   4     6300.53     6185.69     45.36 o 
  14  10   4     1389.10     1327.36     22.62 o 
  16  10   4      694.33      756.66     23.08 o 
  18  10   4     1394.08     1384.21     44.78 o 
 -23  11   4      122.00      104.98     29.49 o 
 -21  11   4     1344.12     1290.84     44.64 o 
 -19  11   4     4401.31     4393.10     58.23 o 
 -17  11   4     1686.99     1542.55     35.94 o 
 -15  11   4      244.46      244.63     27.51 o 
 -13  11   4     7322.26     7224.60    105.81 o 
 -11  11   4     8551.13     8413.35     66.60 o 
  -9  11   4      194.26      214.66     22.59 o 
  -7  11   4    12213.87    12021.39     82.43 o 
  -5  11   4    15721.80    15383.17    104.27 o 
  -3  11   4     2679.87     2546.43     36.40 o 
  -1  11   4      330.24      369.07     19.27 o 
   1  11   4    14930.49    14775.69     95.68 o 
   3  11   4      737.70      711.22     23.25 o 
   5  11   4      145.89      151.08     16.83 o 
   7  11   4     2882.15     2907.24     29.93 o 
   9  11   4     8156.54     7997.81     55.11 o 
  11  11   4       71.63       43.28     21.33 o 
  13  11   4     3353.88     3351.37     30.87 o 
  15  11   4     1552.91     1570.63     26.91 o 
  17  11   4       25.36        2.48     17.08 o 
 -22  12   4      632.74      727.06     43.86 o 
 -20  12   4      225.18      197.80     29.69 o 
 -18  12   4       70.72       39.84     27.97 o 
 -16  12   4     1199.75     1083.52     33.87 o 
 -14  12   4      668.91      688.86     36.49 o 
 -12  12   4      112.31      112.61     25.09 o 
 -10  12   4     1171.96     1080.48     32.06 o 
  -8  12   4     3002.31     2905.80     39.76 o 
  -6  12   4        5.68       32.77     19.54 o 
  -4  12   4       23.11       21.90     18.18 o 
  -2  12   4      223.44      279.20     23.78 o 
   0  12   4      808.64      821.12     25.18 o 
   2  12   4      156.37      222.98     31.31 o 
   4  12   4       18.39       42.12     18.34 o 
   6  12   4     4423.57     4217.31     39.86 o 
   8  12   4     2226.76     2370.36     32.04 o 
  10  12   4      579.47      646.58     26.14 o 
  12  12   4       74.20       53.58     17.65 o 
  14  12   4     2063.48     2057.74     28.86 o 
  16  12   4      775.10      873.55     26.21 o 
 -21  13   4     1171.43     1181.78     41.31 o 
 -19  13   4      223.37      206.52     38.18 o 
 -17  13   4     1140.52     1086.28     52.64 o 
 -15  13   4      432.90      540.50     34.22 o 
 -13  13   4     5509.11     5190.87     56.88 o 
 -11  13   4     2079.96     1793.38     37.17 o 
  -9  13   4       33.89       26.39     23.46 o 
  -7  13   4     4609.45     4621.11     71.95 o 
  -5  13   4     4673.01     4608.50     51.44 o 
  -3  13   4      414.11      401.19     22.73 o 
  -1  13   4       33.94       58.10     20.57 o 
   1  13   4    11291.36    10684.99     94.07 o 
   3  13   4     3402.99     3171.59     41.38 o 
   5  13   4      708.66      665.73     35.37 o 
   7  13   4     4473.50     4383.41     50.14 o 
   9  13   4     1898.11     1790.31     30.44 o 
  11  13   4        8.10       25.96     18.67 o 
  13  13   4      156.90      117.03     19.56 o 
  15  13   4     2707.74     2660.25     36.96 o 
 -18  14   4       21.86        7.89     26.46 o 
 -16  14   4       11.62       15.10     26.01 o 
 -14  14   4     1657.12     1715.79     44.97 o 
 -12  14   4       79.75      115.77     27.13 o 
 -10  14   4       32.48       64.53     27.68 o 
  -8  14   4       53.87       94.43     30.45 o 
  -6  14   4      200.49      203.78     27.57 o 
  -4  14   4       75.99       63.52     21.65 o 
  -2  14   4       50.19       36.82     20.54 o 
   0  14   4      593.25      613.31     28.76 o 
   2  14   4       37.21       62.00     23.61 o 
   4  14   4     1196.12     1173.85     38.70 o 
   6  14   4     2526.58     2466.84     71.38 o 
   8  14   4        1.85       18.08     19.84 o 
  10  14   4        8.32       -5.64     20.97 o 
  12  14   4      138.33      141.31     25.74 o 
  14  14   4      473.67      480.95     22.70 o 
 -17  15   4        1.37      -17.42     31.01 o 
 -15  15   4       19.85       22.90     30.50 o 
 -13  15   4      240.68      194.17     34.08 o 
 -11  15   4      733.53      737.03     38.70 o 
  -9  15   4      578.35      605.21     36.11 o 
  -7  15   4       29.78       37.01     26.48 o 
  -5  15   4      164.07      204.59     28.74 o 
  -3  15   4      325.37      399.63     30.04 o 
  -1  15   4      268.96      275.32     25.38 o 
   1  15   4      321.98      379.71     28.34 o 
   3  15   4     1489.70     1474.58     33.41 o 
   5  15   4        3.72        3.20     20.37 o 
   7  15   4      555.91      732.61     74.12 o 
   9  15   4      442.15      599.96     30.69 o 
  11  15   4      979.91     1056.97     34.23 o 
 -14  16   4       21.71       44.67     30.38 o 
 -12  16   4       64.47       63.53     32.96 o 
 -10  16   4     1502.23     1549.22     47.89 o 
  -8  16   4        2.55       19.85     30.12 o 
  -6  16   4      523.63      468.28     39.68 o 
  -4  16   4      115.49      135.37     27.30 o 
  -2  16   4      797.57      829.94     36.89 o 
   0  16   4       55.56       58.58     24.77 o 
   2  16   4       16.74       38.06     23.57 o 
   4  16   4     1320.73     1343.29     57.31 o 
   6  16   4      403.22      429.06     26.85 o 
   8  16   4       10.07      -14.38     22.64 o 
 -11  17   4      174.50      241.68     34.58 o 
  -9  17   4       93.02      106.97     31.38 o 
  -7  17   4      146.51      155.70     38.69 o 
  -5  17   4      274.37      295.56     32.26 o 
  -3  17   4      108.47       57.47     29.87 o 
  -1  17   4       78.18       32.15     26.30 o 
   1  17   4      605.11      665.21     36.62 o 
   3  17   4        5.83       -6.59     25.74 o 
   5  17   4       19.26       26.31     23.13 o 
  -4  18   4        0.45      -27.45     56.59 o 
  -2  18   4      135.49      184.73     32.52 o 
 -29   1   5      474.66      514.07     35.67 o 
 -27   1   5     1501.80     1601.17     59.70 o 
 -25   1   5        2.30       15.06     13.16 o 
 -23   1   5     1917.55     1892.19     41.86 o 
 -21   1   5      537.86      564.46     21.46 o 
 -19   1   5     1722.56     1589.39     32.16 o 
 -17   1   5     3252.53     3333.55     29.02 o 
 -15   1   5     3894.29     3511.72     35.97 o 
 -13   1   5      164.05       91.69     15.40 o 
 -11   1   5     2227.56     2167.04     18.99 o 
  -9   1   5     9200.61    10166.74    130.62 o 
  -7   1   5      831.56      780.14     15.57 o 
  -5   1   5     5514.92     4348.31     25.04 o 
  -3   1   5     2675.39     2254.17     12.07 o 
  -1   1   5    14076.72    13716.40    109.38 o 
   1   1   5     3518.25     3448.87     28.09 o 
   3   1   5     4450.95     4171.72     15.31 o 
   5   1   5     4877.40     4980.09     20.57 o 
   7   1   5      280.93      298.36     13.35 o 
   9   1   5    19334.00    19758.62     85.29 o 
  11   1   5      647.08      595.92     11.93 o 
  13   1   5      129.36      135.13      8.98 o 
  15   1   5      804.05      854.97     16.83 o 
  17   1   5      383.47      408.04     18.17 o 
  19   1   5      481.13      500.00     13.51 o 
  21   1   5       29.58       28.03     15.93 o 
  23   1   5     1003.04     1086.82     25.64 o 
 -28   2   5      640.09      659.71     38.63 o 
 -26   2   5      564.91      460.15     40.06 o 
 -24   2   5      109.27      135.29     14.12 o 
 -22   2   5       24.27       30.79     10.18 o 
 -20   2   5     1043.21     1111.18     19.41 o 
 -18   2   5      358.48      339.86     12.83 o 
 -16   2   5     2238.02     2021.44     37.50 o 
 -14   2   5     4792.38     4214.04     54.51 o 
 -12   2   5      891.51      992.21     41.01 o 
 -10   2   5     1642.03     1935.04     13.38 o 
  -8   2   5     1749.43     1915.97     13.20 o 
  -6   2   5     5648.58     5541.04     27.21 o 
  -4   2   5      163.75      164.66      5.90 o 
  -2   2   5      216.92      169.22      4.81 o 
   0   2   5    12345.77    12440.51     61.56 o 
   2   2   5     2631.77     2585.00     17.91 o 
   4   2   5    12067.88    13162.38     58.31 o 
   6   2   5       34.27       37.31      7.30 o 
   8   2   5    11433.23    10902.83     46.22 o 
  10   2   5      711.38      611.45     12.16 o 
  12   2   5      411.23      479.33     13.69 o 
  14   2   5     1142.76     1162.10     14.43 o 
  16   2   5     2981.11     2893.95     26.99 o 
  18   2   5      453.23      536.98     15.19 o 
  20   2   5      128.42      171.29     14.89 o 
  22   2   5     1096.82      992.13     37.40 o 
 -29   3   5      694.26      667.61     42.11 o 
 -27   3   5     1498.21     1511.90     45.57 o 
 -25   3   5     5307.72     5344.45     80.48 o 
 -23   3   5     5842.83     5842.31     47.43 o 
 -21   3   5       69.61       62.74     19.57 o 
 -19   3   5     8261.83     8320.72    100.74 o 
 -17   3   5    18502.87    19220.91    182.15 o 
 -15   3   5     1535.18     1297.70     28.52 o 
 -13   3   5     4083.33     3492.19     35.29 o 
 -11   3   5    51928.44    54222.71    372.57 o 
  -9   3   5    14145.45    14185.76     66.54 o 
  -7   3   5      888.65      750.04     23.41 o 
  -5   3   5    11857.92    10892.14     45.10 o 
  -3   3   5     1249.28     1591.56     11.13 o 
  -1   3   5      378.50      253.20      6.26 o 
   1   3   5    18249.19    18153.91     74.95 o 
   3   3   5    25615.75    26073.18    172.57 o 
   5   3   5      226.25      235.18     11.03 o 
   7   3   5     2235.50     2215.74     18.54 o 
   9   3   5    11264.28    10968.73     48.34 o 
  11   3   5     1442.15     1432.79     14.15 o 
  13   3   5     5285.08     5302.69     34.44 o 
  15   3   5     1807.12     1943.14     28.52 o 
  17   3   5     3376.70     3553.21     29.58 o 
  19   3   5       25.87       50.14     13.02 o 
  21   3   5     1059.59     1164.88     22.43 o 
 -28   4   5      357.19      388.94     39.91 o 
 -26   4   5     2647.66     2601.80     54.49 o 
 -24   4   5      174.74      135.41     32.01 o 
 -22   4   5       21.58       25.61     15.10 o 
 -20   4   5     1914.75     2012.99    166.98 o 
 -18   4   5     2714.47     2664.27     57.05 o 
 -16   4   5     1238.97     1368.14     28.21 o 
 -14   4   5    11087.56    11489.00    121.51 o 
 -12   4   5    22753.09    22678.81    180.05 o 
 -10   4   5      720.35      605.43     21.17 o 
  -8   4   5     6986.58     6852.22     34.39 o 
  -6   4   5     5453.99     5371.73     27.35 o 
  -4   4   5     9055.34     8841.96     42.22 o 
  -2   4   5     2131.14     2455.70     14.47 o 
   0   4   5    10750.55    10765.18     48.57 o 
   2   4   5    20389.54    20241.14     92.92 o 
   4   4   5       74.76      123.63     13.07 o 
   6   4   5    15587.09    15428.60     69.51 o 
   8   4   5     1491.89     1496.07     14.75 o 
  10   4   5     1450.42     1467.54     16.81 o 
  12   4   5      192.30      171.60      9.55 o 
  14   4   5     8830.94     8311.49     45.90 o 
  16   4   5       57.35       76.05     12.41 o 
  18   4   5      132.48      137.80     14.07 o 
  20   4   5     2332.86     2234.66     26.32 o 
  22   4   5     1531.02     1458.49     25.78 o 
 -29   5   5      304.79      268.52     45.24 o 
 -27   5   5      114.85       90.55     18.49 o 
 -25   5   5     6508.92     6673.08     87.47 o 
 -23   5   5     6618.33     6677.78     67.16 o 
 -21   5   5      429.74      399.45     35.59 o 
 -19   5   5     4298.01     4305.60     74.71 o 
 -17   5   5    13067.99    13454.55    110.02 o 
 -15   5   5        8.90       44.00     20.90 o 
 -13   5   5    15835.79    16582.39     86.42 o 
 -11   5   5    55831.36    57752.04    620.49 o 
  -9   5   5    13109.02    13269.70     66.84 o 
  -7   5   5     6159.51     6007.78     32.84 o 
  -5   5   5     7896.61     7948.58     40.53 o 
  -3   5   5    18629.03    16772.82     81.46 o 
  -1   5   5     3028.62     2545.24     18.99 o 
   1   5   5    19330.03    20011.81     99.95 o 
   3   5   5    19199.03    17913.50     87.15 o 
   5   5   5    17024.10    17776.55     86.36 o 
   7   5   5     6265.55     5941.23     30.59 o 
   9   5   5      189.69      209.21     11.69 o 
  11   5   5      108.89      169.74     13.42 o 
  13   5   5     2267.02     2068.23     24.31 o 
  15   5   5     2427.15     2478.70     23.40 o 
  17   5   5     3331.66     3214.72     31.84 o 
  19   5   5     3405.33     3479.04     44.21 o 
  21   5   5     1609.74     1609.82     24.43 o 
 -28   6   5      938.70     1030.15     60.71 o 
 -26   6   5     2550.83     2588.35     43.76 o 
 -24   6   5       17.85        7.80     20.14 o 
 -22   6   5     2730.44     2446.73    221.76 o 
 -20   6   5     5246.23     5018.73     58.56 o 
 -18   6   5     2089.68     1996.71     45.37 o 
 -16   6   5     4897.08     4906.26     56.20 o 
 -14   6   5    21133.11    21984.36    113.67 o 
 -12   6   5     9063.25     8891.80     61.93 o 
 -10   6   5      136.44      161.30     11.95 o 
  -8   6   5     6087.69     5437.92     32.46 o 
  -6   6   5     9852.39     9146.38     49.33 o 
  -4   6   5      826.23      731.65     19.38 o 
  -2   6   5     6608.99     5890.65     32.45 o 
   0   6   5     6040.56     6252.85     36.74 o 
   2   6   5     5685.83     5956.42     35.79 o 
   4   6   5     5253.62     5973.80     33.62 o 
   6   6   5     8152.07     7635.55     40.30 o 
   8   6   5      187.84      278.37     10.98 o 
  10   6   5        3.94       -0.63     11.02 o 
  12   6   5     2265.03     2473.59     27.85 o 
  14   6   5     3301.92     3367.98     27.95 o 
  16   6   5      884.16      885.29     19.11 o 
  18   6   5     2037.64     2253.65     32.79 o 
  20   6   5     1204.76     1050.91     23.47 o 
 -27   7   5       28.89        6.53     24.44 o 
 -25   7   5        8.52       19.33     20.17 o 
 -23   7   5     1722.94     1765.10     33.78 o 
 -21   7   5      471.64      530.85     38.96 o 
 -19   7   5      838.76      860.26     42.20 o 
 -17   7   5     1501.57     1415.37     37.19 o 
 -15   7   5     1912.87     1980.52     20.01 o 
 -13   7   5     1646.44     1676.68     22.06 o 
 -11   7   5     3496.34     3293.07     25.54 o 
  -9   7   5    13047.70    13186.99     78.78 o 
  -7   7   5       35.59       29.81      9.69 o 
  -5   7   5     6941.19     6592.58     38.50 o 
  -3   7   5    11393.10    11336.39     57.55 o 
  -1   7   5     5329.39     5365.45     47.38 o 
   1   7   5      776.39      689.16     13.66 o 
   3   7   5    12847.96    11868.27     64.10 o 
   5   7   5     7483.18     6951.98     42.04 o 
   7   7   5      718.12      805.35     17.28 o 
   9   7   5     4837.42     5059.25     30.17 o 
  11   7   5     4179.58     4132.30     36.53 o 
  13   7   5     1079.01     1243.00     21.02 o 
  15   7   5       65.16       37.83     13.43 o 
  17   7   5     2692.13     2602.53     30.68 o 
  19   7   5      457.09      419.57     20.07 o 
  21   7   5        3.03      -12.15     14.48 o 
 -26   8   5      240.27      311.55    138.60 o 
 -24   8   5       87.59      128.48     23.14 o 
 -22   8   5     7524.80     7627.81     85.05 o 
 -20   8   5     3207.87     3161.94     59.36 o 
 -18   8   5      594.01      585.02     63.24 o 
 -16   8   5     2022.13     2039.22     23.51 o 
 -14   8   5    11506.49    11451.62     80.05 o 
 -12   8   5      102.72      114.92     20.49 o 
 -10   8   5     4166.99     3995.05     35.12 o 
  -8   8   5     4087.50     3755.67     32.12 o 
  -6   8   5     9303.76     8869.04     58.82 o 
  -4   8   5     5089.90     4891.59     37.01 o 
  -2   8   5     5852.31     5883.20     34.91 o 
   0   8   5     8510.80     8195.83     48.89 o 
   2   8   5     1755.26     1780.56     18.68 o 
   4   8   5     6656.17     7081.17     42.55 o 
   6   8   5      273.77      328.27     16.46 o 
   8   8   5     6632.90     6392.91     41.99 o 
  10   8   5     4851.85     4688.65     32.15 o 
  12   8   5     3683.34     3696.09     40.56 o 
  14   8   5     1574.72     1521.99     23.44 o 
  16   8   5       29.82       15.02     14.41 o 
  18   8   5     1795.94     1824.31     27.21 o 
  20   8   5       40.51       69.97     24.16 o 
 -25   9   5        3.75      -11.84     24.99 o 
 -23   9   5       94.27       54.64     46.94 o 
 -21   9   5     1253.75     1192.04     63.19 o 
 -19   9   5      690.18      589.06     20.80 o 
 -17   9   5      703.90      721.14     20.76 o 
 -15   9   5     2124.73     2014.60     36.27 o 
 -13   9   5      375.44      363.10     24.82 o 
 -11   9   5     1495.39     1566.53     29.52 o 
  -9   9   5     2935.17     2776.53     31.16 o 
  -7   9   5      792.03      844.88     19.90 o 
  -5   9   5      357.67      345.99     16.04 o 
  -3   9   5     1159.25     1194.94     27.52 o 
  -1   9   5     3848.83     3869.01     28.39 o 
   1   9   5      194.15      234.93     12.27 o 
   3   9   5      154.48      144.58     13.62 o 
   5   9   5     4413.15     4550.76     34.35 o 
   7   9   5      672.25      599.63     18.22 o 
   9   9   5      378.49      459.63     19.51 o 
  11   9   5     4427.69     4207.12     30.83 o 
  13   9   5     1604.74     1622.91     24.74 o 
  15   9   5       52.57       66.47     14.45 o 
  17   9   5      257.82      274.25     21.82 o 
  19   9   5      271.32      310.89     20.29 o 
 -24  10   5      239.21      148.06     76.57 o 
 -22  10   5      398.17      357.63     55.74 o 
 -20  10   5       31.24       30.08     33.18 o 
 -18  10   5       92.85       98.00     10.32 o 
 -16  10   5     4576.67     4432.24     53.72 o 
 -14  10   5      733.89      710.37     30.80 o 
 -12  10   5     3708.55     3553.13     43.12 o 
 -10  10   5     4122.56     3999.43     40.03 o 
  -8  10   5     1613.48     1819.15     30.34 o 
  -6  10   5      747.18      742.68     26.06 o 
  -4  10   5       98.88      128.99     17.36 o 
  -2  10   5     9664.36     9397.70     62.57 o 
   0  10   5     1170.76     1137.93     19.17 o 
   2  10   5      182.23      297.60     15.94 o 
   4  10   5     5181.80     4965.07     39.37 o 
   6  10   5     1002.99     1000.23     24.65 o 
   8  10   5      596.41      587.54     29.85 o 
  10  10   5      195.24      186.57     16.35 o 
  12  10   5     3356.99     3163.65     29.57 o 
  14  10   5      559.48      621.29     19.71 o 
  16  10   5     1862.38     1943.19     27.43 o 
  18  10   5       36.56       25.29     15.51 o 
 -23  11   5       19.55      -20.66     36.86 o 
 -21  11   5       25.80       28.94     30.54 o 
 -19  11   5      176.56      173.67     15.76 o 
 -17  11   5      288.37      251.99     27.51 o 
 -15  11   5      125.61       96.51     25.99 o 
 -13  11   5      193.05      156.37     25.84 o 
 -11  11   5      786.92      796.67     35.54 o 
  -9  11   5       41.66       21.03     21.76 o 
  -7  11   5       67.25       58.12     22.29 o 
  -5  11   5      510.59      560.51     33.31 o 
  -3  11   5      126.87      117.91     21.94 o 
  -1  11   5     1140.23     1020.49     31.02 o 
   1  11   5      854.02      902.70     23.63 o 
   3  11   5     1494.19     1309.69     37.47 o 
   5  11   5      173.48      245.33     18.30 o 
   7  11   5       21.62       61.70     15.77 o 
   9  11   5     1985.14     1981.95     29.56 o 
  11  11   5      201.53      240.74     17.09 o 
  13  11   5        2.67        0.56     18.10 o 
  15  11   5       24.50       46.45     16.89 o 
  17  11   5        0.70        6.20     15.77 o 
 -22  12   5      214.27      180.22     37.07 o 
 -20  12   5      658.37      651.71     34.76 o 
 -18  12   5      127.78      163.70     31.14 o 
 -16  12   5       35.37        9.96     25.10 o 
 -14  12   5     2108.67     2264.14     43.00 o 
 -12  12   5        6.29       20.31     20.66 o 
 -10  12   5        0.30        1.94     20.12 o 
  -8  12   5      414.66      417.24     25.22 o 
  -6  12   5      847.94      740.39     26.30 o 
  -4  12   5        0.45       17.37     17.76 o 
  -2  12   5      167.99      136.98     19.93 o 
   0  12   5       11.67       21.37     15.73 o 
   2  12   5      616.10      584.10     20.92 o 
   4  12   5      150.13      193.28     18.19 o 
   6  12   5        9.21        0.03     15.93 o 
   8  12   5      667.49      718.05     20.92 o 
  10  12   5      380.57      475.16     19.76 o 
  12  12   5        1.48       11.31     16.63 o 
  14  12   5       11.57       31.77     14.96 o 
  16  12   5      427.89      551.51     31.45 o 
 -21  13   5      326.31      247.79     37.24 o 
 -19  13   5       87.60       68.50     31.71 o 
 -17  13   5      468.69      373.46     34.99 o 
 -15  13   5       60.15       61.62     31.88 o 
 -13  13   5       51.97       42.53     24.24 o 
 -11  13   5     2096.28     2156.80     39.04 o 
  -9  13   5      608.86      666.03     31.05 o 
  -7  13   5       84.41       60.86     22.30 o 
  -5  13   5        5.19       12.81     22.59 o 
  -3  13   5      651.55      710.79     30.04 o 
  -1  13   5      137.51      148.43     24.84 o 
   1  13   5     1107.32     1115.67     26.81 o 
   3  13   5       74.83       83.53     17.78 o 
   5  13   5     2545.38     2537.17     37.81 o 
   7  13   5      193.90      197.96     21.09 o 
   9  13   5        9.06        2.28     15.14 o 
  11  13   5      500.37      463.46     25.73 o 
  13  13   5      257.89      330.97     27.16 o 
 -18  14   5        1.25       -8.09     26.97 o 
 -16  14   5     3432.47     3412.14     53.68 o 
 -14  14   5     2660.23     2517.66     50.49 o 
 -12  14   5     2501.04     2512.39     49.22 o 
 -10  14   5      427.27      551.47     30.83 o 
  -8  14   5     6640.30     6405.20     66.90 o 
  -6  14   5     1169.32     1095.73     33.55 o 
  -4  14   5        4.13       21.13     23.97 o 
  -2  14   5     6272.75     5969.58     68.04 o 
   0  14   5     2063.61     2174.85     54.62 o 
   2  14   5      147.36      184.83     22.11 o 
   4  14   5     1219.39     1110.17     29.02 o 
   6  14   5     4435.24     4653.80     49.67 o 
   8  14   5      122.31      214.49     22.99 o 
  10  14   5       51.38       33.56     20.25 o 
  12  14   5     1797.22     1775.47     34.63 o 
 -17  15   5      658.09      579.62     46.80 o 
 -15  15   5       76.31       67.75     30.11 o 
 -13  15   5       25.94       11.31     28.86 o 
 -11  15   5     1801.07     1995.20     61.43 o 
  -9  15   5     1433.25     1564.08     39.40 o 
  -7  15   5      340.24      424.28     42.24 o 
  -5  15   5       92.22       93.96     26.14 o 
  -3  15   5     1376.33     1392.79     33.66 o 
  -1  15   5        6.76      -10.01     22.33 o 
   1  15   5       65.89       73.43     20.38 o 
   3  15   5     1320.48     1402.74     32.42 o 
   5  15   5      813.32      849.02     27.47 o 
   7  15   5      596.43      639.94     28.93 o 
   9  15   5       24.01        6.65     19.07 o 
  11  15   5      344.26      412.44     58.78 o 
 -14  16   5     2024.60     2051.84     49.83 o 
 -12  16   5      200.14      155.66     40.08 o 
 -10  16   5      981.21     1035.32     68.94 o 
  -8  16   5     3468.10     3310.55     57.12 o 
  -6  16   5     1537.06     1432.79     46.14 o 
  -4  16   5      296.53      285.18     31.81 o 
  -2  16   5     2592.03     2743.05     43.88 o 
   0  16   5     2645.82     2572.04     42.78 o 
   2  16   5      157.04      178.95     23.79 o 
   4  16   5     1083.28     1065.75     30.78 o 
   6  16   5     1107.23     1067.56     34.23 o 
   8  16   5      232.39      180.73     28.39 o 
 -11  17   5        8.58       35.48     30.44 o 
  -9  17   5     1011.11     1154.83     45.73 o 
  -7  17   5      235.58      249.78     35.39 o 
  -5  17   5     1135.78     1313.90     64.32 o 
  -3  17   5      114.48       94.68     29.93 o 
  -1  17   5      965.12     1035.16     42.25 o 
   1  17   5      285.61      269.80     27.10 o 
   3  17   5      636.93      665.77     32.20 o 
 -30   0   6        7.27       19.71     51.04 o 
 -28   0   6      643.52      785.31     68.71 o 
 -26   0   6     1365.71     1314.13     51.62 o 
 -24   0   6     2621.61     3034.93     60.84 o 
 -22   0   6    13057.81    13645.82    139.98 o 
 -20   0   6    15227.82    14596.34    156.47 o 
 -18   0   6    28654.80    30295.20    387.85 o 
 -16   0   6     2382.10     2381.84     85.72 o 
 -14   0   6    18524.02    17862.70    207.48 o 
 -12   0   6     6521.58     7143.33     88.08 o 
 -10   0   6    16461.93    16986.50    135.21 o 
  -8   0   6   112582.70   121748.19   1703.73 o 
  -6   0   6   115816.10   134434.53   1026.36 o 
  -4   0   6   162952.20   181907.89   1667.46 o 
  -2   0   6     6810.70     7378.21     74.12 o 
   0   0   6    33870.68    32001.20    258.73 o 
   2   0   6       69.36       89.25     15.30 o 
   4   0   6     1308.14     1449.97     13.97 o 
   6   0   6     6169.40     5664.15     45.28 o 
   8   0   6    11254.03    10060.79     57.43 o 
  10   0   6       11.22        6.36      6.71 o 
  12   0   6     3672.09     3545.60     35.03 o 
  14   0   6     9942.95    10085.01     73.54 o 
  16   0   6      974.48      970.59     17.15 o 
  18   0   6     1517.48     1513.72     31.39 o 
  20   0   6     4140.05     4430.79     56.31 o 
  22   0   6      663.95      609.43     29.07 o 
 -29   1   6     1138.58     1291.22     45.21 o 
 -27   1   6     2770.98     2670.53     50.75 o 
 -25   1   6      884.81      890.35     31.99 o 
 -23   1   6      487.31      539.26     21.54 o 
 -21   1   6     7047.38     6898.00     52.34 o 
 -19   1   6     2253.70     2279.63     51.33 o 
 -17   1   6     9454.39     9574.47     76.16 o 
 -15   1   6     8711.46     8285.42     63.12 o 
 -13   1   6       51.37       43.44      6.50 o 
 -11   1   6      199.88      308.41     23.31 o 
  -9   1   6    20557.12    20402.43    209.10 o 
  -7   1   6    28537.85    31873.91    339.17 o 
  -5   1   6     1337.27     1779.04     55.30 o 
  -3   1   6    75501.34    86064.95    470.80 o 
  -1   1   6    10743.33    11003.69     88.06 o 
   1   1   6      412.17      358.69      7.67 o 
   3   1   6      116.01      128.75     10.53 o 
   5   1   6     2872.89     2348.88     16.87 o 
   7   1   6     4537.93     4044.16     20.01 o 
   9   1   6      324.80      344.00     10.86 o 
  11   1   6    17037.01    16955.82     92.57 o 
  13   1   6     8883.47     9133.57     66.92 o 
  15   1   6      271.97      286.72     10.00 o 
  17   1   6       43.23       63.54      9.79 o 
  19   1   6     2001.18     2088.28     21.49 o 
  21   1   6     2173.63     2191.62     26.53 o 
 -30   2   6      101.73      132.26     35.45 o 
 -28   2   6     1327.93     1473.80     52.48 o 
 -26   2   6      936.73      935.64     52.69 o 
 -24   2   6     2259.25     2292.96     74.54 o 
 -22   2   6     2775.37     2794.60     33.29 o 
 -20   2   6    12134.85    12169.41     84.99 o 
 -18   2   6     1842.27     1917.96     38.88 o 
 -16   2   6     1175.11     1027.80     71.83 o 
 -14   2   6    12907.43    12397.46    106.04 o 
 -12   2   6    31675.19    32490.00    612.36 o 
 -10   2   6      550.67      706.73     14.63 o 
  -8   2   6    16211.19    16701.60     80.50 o 
  -6   2   6    71278.84    78825.09    388.61 o 
  -4   2   6     2553.10     2474.30     26.17 o 
  -2   2   6      654.69      530.29      8.59 o 
   0   2   6     7803.38     7378.89     26.96 o 
   2   2   6    23319.89    24624.94    133.22 o 
   4   2   6     1463.58     1504.51     12.56 o 
   6   2   6     1649.72     1499.27      9.82 o 
   8   2   6     9479.14     9629.10     41.80 o 
  10   2   6      228.23      200.62     10.31 o 
  12   2   6        9.31       32.23      9.69 o 
  14   2   6     2999.17     3048.79     21.61 o 
  16   2   6      313.17      336.87     13.64 o 
  18   2   6     1352.25     1418.41     16.94 o 
  20   2   6     1675.33     1574.96     22.27 o 
  22   2   6      122.31      139.27     15.95 o 
 -29   3   6      468.81      519.72    100.63 o 
 -27   3   6       80.57       94.67     32.01 o 
 -25   3   6     1109.13     1157.99     32.72 o 
 -23   3   6     2196.55     2117.00     43.20 o 
 -21   3   6     2286.62     2216.92     28.22 o 
 -19   3   6     1033.92     1157.33     46.96 o 
 -17   3   6      173.95      202.18     33.08 o 
 -15   3   6    26182.02    27108.05    230.79 o 
 -13   3   6     8160.47     7847.77     72.57 o 
 -11   3   6     1130.28      866.15     17.92 o 
  -9   3   6     1664.55     1742.02     12.21 o 
  -7   3   6     2423.30     2101.49     13.03 o 
  -5   3   6       94.70       50.84      5.78 o 
  -3   3   6      657.16      825.13     10.67 o 
  -1   3   6     9173.51     8210.44     35.02 o 
   1   3   6      757.22     1003.53     11.26 o 
   3   3   6    18183.60    18219.16    100.41 o 
   5   3   6    24218.99    25149.91    111.03 o 
   7   3   6     2753.87     2727.07     15.83 o 
   9   3   6      188.82      254.22      7.53 o 
  11   3   6     9994.53     9902.07     46.70 o 
  13   3   6      465.41      584.56     22.64 o 
  15   3   6      620.24      643.41     15.81 o 
  17   3   6     3342.45     3460.65     36.38 o 
  19   3   6      799.58      741.83     16.06 o 
  21   3   6        8.22       15.68     11.54 o 
 -28   4   6        0.73       -7.75     30.24 o 
 -26   4   6       50.11       63.23     20.59 o 
 -24   4   6      645.14      560.07     71.37 o 
 -22   4   6      373.61      475.24     32.48 o 
 -20   4   6       86.51      119.38     36.35 o 
 -18   4   6      305.68      333.19     36.14 o 
 -16   4   6       84.29      106.12     20.16 o 
 -14   4   6      625.91      606.05     45.12 o 
 -12   4   6    15610.70    15811.38     91.07 o 
 -10   4   6      244.68      302.24      9.42 o 
  -8   4   6      979.37     1161.26     13.96 o 
  -6   4   6     2417.73     1896.10     14.85 o 
  -4   4   6      607.52      497.18     10.81 o 
  -2   4   6       84.15      142.73      7.26 o 
   0   4   6       15.28       14.39      4.62 o 
   2   4   6    30388.80    31673.29    131.18 o 
   4   4   6     2507.21     2590.90     17.26 o 
   6   4   6     1768.78     1886.58     14.65 o 
   8   4   6       71.29       71.29     10.68 o 
  10   4   6     1096.60     1034.78     17.19 o 
  12   4   6      882.28      907.95     17.60 o 
  14   4   6      197.83      191.37     12.67 o 
  16   4   6     2603.55     2484.65     24.64 o 
  18   4   6      154.84      127.09     12.18 o 
  20   4   6       28.63       30.68     11.75 o 
 -29   5   6      203.83      152.39     44.11 o 
 -27   5   6       90.34       77.80     17.75 o 
 -25   5   6      651.10      677.38     30.88 o 
 -23   5   6     1321.42     1332.49     28.42 o 
 -21   5   6        0.28      -12.18     28.52 o 
 -19   5   6      784.73      834.78     34.18 o 
 -17   5   6     1399.34     1389.88     35.26 o 
 -15   5   6     1816.93     1922.92     36.91 o 
 -13   5   6      220.18      259.93     10.57 o 
 -11   5   6     3094.20     3123.67     23.28 o 
  -9   5   6      784.14      771.64     12.25 o 
  -7   5   6      827.41      828.66     20.39 o 
  -5   5   6     6434.72     5923.99     34.85 o 
  -3   5   6     4761.61     5086.18     44.12 o 
  -1   5   6      226.54      222.13      7.21 o 
   1   5   6    14508.25    15283.28     71.53 o 
   3   5   6      133.80       76.83     10.12 o 
   5   5   6      583.15      693.03      8.99 o 
   7   5   6     6326.20     6328.10     33.94 o 
   9   5   6     6640.50     6590.52     40.55 o 
  11   5   6      133.95       88.10     10.38 o 
  13   5   6       95.07       52.56      8.68 o 
  15   5   6     1567.12     1584.42     19.76 o 
  17   5   6       88.87       90.44     17.59 o 
  19   5   6        0.17        3.84     13.44 o 
  21   5   6      104.87      106.23     17.36 o 
 -28   6   6     1653.67     1667.38     60.26 o 
 -26   6   6      490.64      451.86     29.86 o 
 -24   6   6      160.31      183.36     21.65 o 
 -22   6   6     2163.70     2318.18     57.34 o 
 -20   6   6     5189.65     5041.18     59.21 o 
 -18   6   6      410.56      425.21     29.72 o 
 -16   6   6      436.97      451.12     27.78 o 
 -14   6   6     7826.24     7725.90     47.97 o 
 -12   6   6     5000.09     4588.07     32.75 o 
 -10   6   6        5.35        6.87      8.00 o 
  -8   6   6     1019.81      932.67     15.75 o 
  -6   6   6     3672.94     3344.20     23.33 o 
  -4   6   6     8510.49     8697.76     45.78 o 
  -2   6   6     6096.96     5981.05     33.98 o 
   0   6   6      367.75      343.53     15.44 o 
   2   6   6      150.23       96.97      8.88 o 
   4   6   6     6929.70     6617.18     37.61 o 
   6   6   6     1914.68     1896.02     24.04 o 
   8   6   6     1411.77     1439.77     15.21 o 
  10   6   6      463.32      485.17     17.75 o 
  12   6   6      818.80     1021.98     20.96 o 
  14   6   6      106.61      101.14     10.53 o 
  16   6   6       48.62       50.68     13.00 o 
  18   6   6      841.13      925.73     21.22 o 
  20   6   6      222.85      251.45     15.06 o 
 -27   7   6      289.63      305.93     32.04 o 
 -25   7   6       62.93       42.79     20.86 o 
 -23   7   6      101.75       53.92     30.22 o 
 -21   7   6      785.82      846.36     42.71 o 
 -19   7   6       88.18       89.69     25.76 o 
 -17   7   6      693.97      716.65     28.61 o 
 -15   7   6     3893.86     3854.77     26.80 o 
 -13   7   6     8742.49     8251.04     66.93 o 
 -11   7   6      667.61      670.53     30.98 o 
  -9   7   6      323.78      278.71     15.79 o 
  -7   7   6    12044.60    11466.24     60.29 o 
  -5   7   6        1.36       41.82      9.89 o 
  -3   7   6      338.49      417.26     14.62 o 
  -1   7   6     9052.43     8863.78     46.49 o 
   1   7   6     9173.13     9067.19     50.50 o 
   3   7   6     1365.48     1444.86     22.71 o 
   5   7   6     2270.80     2526.69     21.22 o 
   7   7   6    13369.49    12892.39     64.65 o 
   9   7   6      764.36      793.34     12.84 o 
  11   7   6       99.16      157.83     21.15 o 
  13   7   6      199.96      167.23     12.93 o 
  15   7   6     1049.63     1050.72     25.73 o 
  17   7   6      616.73      651.91     19.70 o 
  19   7   6        7.65        7.04     17.32 o 
 -26   8   6      739.12      686.15    246.89 o 
 -24   8   6      649.75      651.26     59.45 o 
 -22   8   6     1342.02     1384.17     49.84 o 
 -20   8   6     7034.56     7170.12     78.95 o 
 -18   8   6     1439.78     1366.59     37.47 o 
 -16   8   6      120.72      153.53      8.07 o 
 -14   8   6      707.20      762.33     17.76 o 
 -12   8   6     9632.01     9896.68     61.41 o 
 -10   8   6      566.31      583.60     15.02 o 
  -8   8   6    12240.80    12601.22     70.06 o 
  -6   8   6    10082.26    10090.95     55.70 o 
  -4   8   6     1151.78      987.87     15.24 o 
  -2   8   6     1132.62     1172.15     18.19 o 
   0   8   6     9813.64     9368.31     52.58 o 
   2   8   6     2631.01     2416.09     29.72 o 
   4   8   6       30.18       48.60     11.96 o 
   6   8   6    17050.02    16298.30     86.66 o 
   8   8   6     4114.09     4229.16     28.02 o 
  10   8   6      540.22      490.85     13.81 o 
  12   8   6       40.87       21.96     15.59 o 
  14   8   6     1728.14     1721.71     22.56 o 
  16   8   6      380.46      366.76     25.97 o 
  18   8   6      467.40      365.14     23.29 o 
 -25   9   6      527.99      488.58     51.59 o 
 -23   9   6     2424.53     2390.32     89.85 o 
 -21   9   6      308.53      307.99     39.29 o 
 -19   9   6      178.96      112.76     30.00 o 
 -17   9   6    12540.12    12189.62     78.23 o 
 -15   9   6     3675.15     3680.29     31.01 o 
 -13   9   6      150.88      127.06     16.59 o 
 -11   9   6     4148.27     4122.13     33.98 o 
  -9   9   6    24103.45    23297.87    123.20 o 
  -7   9   6     1605.44     1569.82     20.45 o 
  -5   9   6     1095.34     1050.70     18.62 o 
  -3   9   6    11339.56    11011.89     63.90 o 
  -1   9   6     9076.48     9285.39     62.55 o 
   1   9   6      504.96      529.61     18.54 o 
   3   9   6     1072.97      990.12     21.32 o 
   5   9   6     2882.17     3001.05     28.62 o 
   7   9   6      916.61      957.13     18.93 o 
   9   9   6      913.47     1005.50     18.06 o 
  11   9   6     1424.24     1320.90     30.17 o 
  13   9   6     1260.14     1260.84     21.27 o 
  15   9   6      402.04      522.17     22.52 o 
  17   9   6       11.21       15.52     15.96 o 
 -24  10   6     1079.10     1014.34     46.21 o 
 -22  10   6       87.79       77.80     40.24 o 
 -20  10   6     2608.90     2660.19     58.82 o 
 -18  10   6     7567.80     7632.23     67.13 o 
 -16  10   6      163.24      199.73     19.16 o 
 -14  10   6       83.18      147.83     21.04 o 
 -12  10   6     3365.01     3352.38     32.89 o 
 -10  10   6      872.51      901.42     21.31 o 
  -8  10   6     3388.16     3341.80     37.50 o 
  -6  10   6    11915.19    12097.57     89.97 o 
  -4  10   6    10067.06     9679.28     66.50 o 
  -2  10   6      349.82      427.30     16.11 o 
   0  10   6     4921.76     4883.98     36.78 o 
   2  10   6     2343.23     2321.66     25.33 o 
   4  10   6      571.10      620.78     17.49 o 
   6  10   6     3464.19     3302.22     30.02 o 
   8  10   6     5007.56     5028.69     38.48 o 
  10  10   6     3011.92     3175.25     36.78 o 
  12  10   6       34.31       46.27     12.84 o 
  14  10   6     3354.41     3245.00     35.80 o 
  16  10   6      463.40      513.79     23.05 o 
 -23  11   6     1656.26     1528.46     50.87 o 
 -21  11   6     1079.02     1045.64     49.19 o 
 -19  11   6      524.84      545.41     27.34 o 
 -17  11   6     5208.99     5196.36     49.24 o 
 -15  11   6     9096.99     8641.74     84.07 o 
 -13  11   6     3906.13     3750.48     50.22 o 
 -11  11   6     4651.85     4543.45     49.17 o 
  -9  11   6    10152.34    10076.81     77.16 o 
  -7  11   6     2815.02     2562.55     29.64 o 
  -5  11   6     4897.40     4772.87     52.52 o 
  -3  11   6    14790.06    14496.26     84.92 o 
  -1  11   6     6101.79     5948.38     43.31 o 
   1  11   6     2478.25     2539.65     27.14 o 
   3  11   6     2326.06     2410.04     38.14 o 
   5  11   6     1382.39     1405.62     24.95 o 
   7  11   6       42.50       44.97     15.78 o 
   9  11   6     2726.59     2632.82     31.97 o 
  11  11   6     5077.61     4840.92     44.59 o 
  13  11   6      136.23      132.66     15.14 o 
  15  11   6      772.23      874.58     47.12 o 
 -22  12   6      375.43      352.41     40.03 o 
 -20  12   6     1066.94     1116.36     48.85 o 
 -18  12   6     1188.37     1188.54     60.72 o 
 -16  12   6      165.07      168.34     16.32 o 
 -14  12   6      171.54      248.07     28.66 o 
 -12  12   6     3224.95     3184.62     42.32 o 
 -10  12   6     1305.87     1249.93     35.74 o 
  -8  12   6      423.58      393.11     31.39 o 
  -6  12   6     2817.62     2750.50     41.03 o 
  -4  12   6      927.83     1125.88     25.88 o 
  -2  12   6       46.69       25.10     17.00 o 
   0  12   6       24.56       32.40     15.54 o 
   2  12   6     8356.38     8297.83     58.75 o 
   4  12   6       22.09        4.90     14.44 o 
   6  12   6       29.56       44.26     15.31 o 
   8  12   6     2100.12     2041.81     26.86 o 
  10  12   6     2567.50     2552.91     33.95 o 
  12  12   6        2.01      -11.70     14.51 o 
  14  12   6      245.49      182.69     18.84 o 
 -21  13   6      249.57      227.40     41.48 o 
 -19  13   6      275.17      282.46     32.77 o 
 -17  13   6      762.27      690.23     22.56 o 
 -15  13   6     2608.10     2633.95     36.75 o 
 -13  13   6       14.72       12.46     17.33 o 
 -11  13   6     4923.95     5040.20     58.67 o 
  -9  13   6      129.05      124.65     28.72 o 
  -7  13   6      221.47      210.06     24.60 o 
  -5  13   6     1154.08     1117.87     80.18 o 
  -3  13   6     5745.61     5341.24     46.69 o 
  -1  13   6      610.35      698.09     21.98 o 
   1  13   6      238.47      258.29     21.79 o 
   3  13   6     8800.02     8728.17     79.63 o 
   5  13   6     2139.80     2102.79     29.23 o 
   7  13   6     1262.72     1323.76     25.07 o 
   9  13   6     1376.22     1308.78     30.15 o 
  11  13   6     1204.83     1268.34     31.66 o 
  13  13   6      150.62      176.66     23.41 o 
 -18  14   6      154.20      124.98     34.48 o 
 -16  14   6      422.53      461.48     32.31 o 
 -14  14   6       83.84       61.19     23.12 o 
 -12  14   6      977.39     1081.56     36.27 o 
 -10  14   6     1443.95     1441.98     36.60 o 
  -8  14   6        5.55        9.71     23.79 o 
  -6  14   6       40.25       26.39     24.23 o 
  -4  14   6       58.95       44.08     24.04 o 
  -2  14   6       89.41       79.27     22.03 o 
   0  14   6      389.91      456.71     23.86 o 
   2  14   6     2267.78     2284.67     55.86 o 
   4  14   6       22.57       29.79     19.88 o 
   6  14   6      667.59      722.99     32.13 o 
   8  14   6     1157.56     1140.85     28.05 o 
  10  14   6       42.04       73.03     18.89 o 
 -17  15   6      136.51      110.13     40.22 o 
 -15  15   6        3.42       -1.47     24.53 o 
 -13  15   6       17.92       15.52     29.54 o 
 -11  15   6      534.65      525.16     34.04 o 
  -9  15   6      304.76      453.16     34.75 o 
  -7  15   6      399.56      503.97     35.63 o 
  -5  15   6       81.12       47.79     22.84 o 
  -3  15   6      380.66      412.70     27.23 o 
  -1  15   6      113.40      112.12     25.23 o 
   1  15   6       34.96       26.65     21.04 o 
   3  15   6       12.19       27.98     18.92 o 
   5  15   6      747.65      739.82     30.98 o 
   7  15   6      155.52      166.27     24.06 o 
   9  15   6      107.23      105.39     25.02 o 
 -14  16   6        0.01        4.45     22.15 o 
 -12  16   6       75.46       71.38     34.12 o 
 -10  16   6        1.97      -16.07     27.37 o 
  -8  16   6      744.88      731.99     53.67 o 
  -6  16   6      123.76      130.41     30.65 o 
  -4  16   6       10.52       35.17     21.14 o 
  -2  16   6       51.72       75.61     22.11 o 
   0  16   6      218.82      231.10     25.63 o 
   2  16   6      304.77      270.90     28.46 o 
   4  16   6        1.42       -4.99     20.86 o 
   6  16   6      636.81      755.38     47.77 o 
  -9  17   6       73.08       43.31     24.32 o 
  -7  17   6      113.79      264.35     71.32 o 
  -5  17   6      300.65      234.59     28.68 o 
  -3  17   6      469.87      567.82     32.12 o 
  -1  17   6       20.96       25.45     22.61 o 
   1  17   6      235.27      224.65     29.76 o 
 -29   1   7       30.53       29.93     34.85 o 
 -27   1   7      437.36      472.03     72.71 o 
 -25   1   7     2333.96     2502.52     65.68 o 
 -23   1   7       26.65       22.02      9.83 o 
 -21   1   7     2963.90     3124.52     38.21 o 
 -19   1   7      469.46      472.10     59.63 o 
 -17   1   7     3237.91     2978.81     50.72 o 
 -15   1   7       13.16        3.60     14.71 o 
 -13   1   7        7.23       11.00      6.63 o 
 -11   1   7     3468.39     3227.94     30.67 o 
  -9   1   7      459.64      401.60     15.49 o 
  -7   1   7    43613.69    49052.58    282.20 o 
  -5   1   7       47.05      101.35      6.86 o 
  -3   1   7     6644.51     6087.77     31.71 o 
  -1   1   7     4087.96     4265.43     27.71 o 
   1   1   7    12190.73    12196.93     56.43 o 
   3   1   7      242.54      318.16     24.46 o 
   5   1   7     1193.65      974.07     13.58 o 
   7   1   7       12.49       24.68      5.27 o 
   9   1   7      148.62      111.54     13.54 o 
  11   1   7     2778.99     2948.81     17.79 o 
  13   1   7       40.17       25.10      7.19 o 
  15   1   7       58.05       75.68      7.79 o 
  17   1   7      179.49      237.08     12.75 o 
  19   1   7      941.73     1003.02     30.05 o 
 -30   2   7      218.81      215.88     34.39 o 
 -28   2   7       13.35       28.68     33.07 o 
 -26   2   7       28.89       20.16     50.04 o 
 -24   2   7      389.84      310.22     10.49 o 
 -22   2   7     4216.56     4294.27     64.45 o 
 -20   2   7      504.42      698.69     33.57 o 
 -18   2   7     4942.29     4714.26     50.62 o 
 -16   2   7     1561.32     1579.84     38.06 o 
 -14   2   7     4940.13     4454.86     29.78 o 
 -12   2   7       57.12       28.60      9.85 o 
 -10   2   7      211.58      249.57     12.48 o 
  -8   2   7      626.94      529.82      9.99 o 
  -6   2   7     2290.90     2547.70     34.25 o 
  -4   2   7    15408.67    16563.49     96.77 o 
  -2   2   7     1041.20     1255.93     10.36 o 
   0   2   7      525.64      719.54     16.48 o 
   2   2   7    20406.98    20338.06     96.20 o 
   4   2   7    10272.98     9791.23     50.00 o 
   6   2   7       44.42       32.90      4.54 o 
   8   2   7     2138.11     1904.75     14.18 o 
  10   2   7    29368.11    30063.84    145.17 o 
  12   2   7      244.45      321.60      8.70 o 
  14   2   7     1058.67     1064.46     15.58 o 
  16   2   7      451.84      424.95     10.42 o 
  18   2   7     3418.42     3344.44     31.75 o 
  20   2   7        1.13        3.59     10.07 o 
 -29   3   7     1141.97     1273.91     49.91 o 
 -27   3   7     1056.30      996.05     42.19 o 
 -25   3   7      834.55      774.49     36.42 o 
 -23   3   7     2916.78     2790.70     36.73 o 
 -21   3   7     2685.90     2810.05     67.53 o 
 -19   3   7      738.00      713.66     72.75 o 
 -17   3   7    16005.00    15781.10    143.20 o 
 -15   3   7    22392.57    23935.79    251.27 o 
 -13   3   7     1203.30     1012.58     26.26 o 
 -11   3   7     1084.31      928.23     17.42 o 
  -9   3   7    25445.12    25548.40    115.33 o 
  -7   3   7    25006.48    25279.34    112.85 o 
  -5   3   7      609.15      703.44     12.19 o 
  -3   3   7    17931.93    16736.57     82.12 o 
  -1   3   7    26941.29    29159.15    134.69 o 
   1   3   7     4232.61     3912.25     21.63 o 
   3   3   7     2754.93     2612.10     16.23 o 
   5   3   7    14361.50    14212.81     59.16 o 
   7   3   7      243.77      300.55      7.47 o 
   9   3   7     4207.22     4088.26     23.22 o 
  11   3   7     2046.38     2090.99     15.84 o 
  13   3   7     1300.82     1146.11     19.93 o 
  15   3   7       50.49       83.29      9.59 o 
  17   3   7     1922.80     1944.19     21.51 o 
  19   3   7     1146.62     1143.97     16.84 o 
 -28   4   7        1.55      -33.58     37.26 o 
 -26   4   7       18.91       17.55     19.20 o 
 -24   4   7     3161.80     3212.95     47.28 o 
 -22   4   7     2145.60     2221.98     64.06 o 
 -20   4   7      694.29      651.70     48.08 o 
 -18   4   7     2281.27     2309.80     45.13 o 
 -16   4   7     8859.33     8907.29     74.02 o 
 -14   4   7      536.75      574.64     29.95 o 
 -12   4   7    17558.90    17158.92     95.34 o 
 -10   4   7    28420.53    28979.77    145.30 o 
  -8   4   7     5656.07     5647.48     32.91 o 
  -6   4   7     1700.70     1542.88     14.75 o 
  -4   4   7    10283.01    11167.48     58.34 o 
  -2   4   7    33645.12    34558.96    179.06 o 
   0   4   7    13028.70    13850.63     61.08 o 
   2   4   7    19952.29    20151.44     84.59 o 
   4   4   7    26384.64    26118.84    110.69 o 
   6   4   7     1274.16     1289.11     15.03 o 
   8   4   7     5264.88     5182.78     33.45 o 
  10   4   7     3704.29     3368.13     23.97 o 
  12   4   7     1133.04     1201.79     17.00 o 
  14   4   7      327.60      300.10     14.01 o 
  16   4   7     7431.39     7456.85     49.82 o 
  18   4   7     2190.07     2169.11     22.00 o 
  20   4   7      438.96      462.57     25.35 o 
 -29   5   7     1825.53     1920.56     56.75 o 
 -27   5   7     1904.68     1945.98     67.46 o 
 -25   5   7      304.64      314.60     27.44 o 
 -23   5   7     3354.24     3798.28    280.24 o 
 -21   5   7     1164.53     1242.36    143.65 o 
 -19   5   7      127.81      124.45     23.13 o 
 -17   5   7     4193.51     4233.82     57.27 o 
 -15   5   7    45355.91    46588.77    347.61 o 
 -13   5   7    14506.28    15314.14     81.39 o 
 -11   5   7     2042.49     2120.59     22.96 o 
  -9   5   7    31413.06    31361.56    162.87 o 
  -7   5   7     5784.50     5623.09     30.99 o 
  -5   5   7     2319.89     2370.25     18.65 o 
  -3   5   7     7144.41     7524.00     54.73 o 
  -1   5   7    30616.63    29890.41    148.45 o 
   1   5   7     1592.86     1835.30     14.53 o 
   3   5   7     9703.69    10020.02     45.68 o 
   5   5   7    14807.30    14714.49     74.24 o 
   7   5   7     5432.15     5456.52     44.48 o 
   9   5   7     7319.50     7137.54     41.79 o 
  11   5   7       19.07       25.41      7.89 o 
  13   5   7     6310.92     6322.27     37.32 o 
  15   5   7      163.28      211.78     21.06 o 
  17   5   7     2096.66     2123.56     29.09 o 
  19   5   7      345.37      249.56     17.94 o 
 -28   6   7      299.68      262.10     47.10 o 
 -26   6   7      522.13      579.26     44.36 o 
 -24   6   7     3434.73     3690.28     72.44 o 
 -22   6   7        2.61       -3.28     30.13 o 
 -20   6   7      510.61      469.10     36.97 o 
 -18   6   7     3531.42     3575.57     45.56 o 
 -16   6   7     5018.80     4864.39     62.95 o 
 -14   6   7     4062.76     3918.12     30.74 o 
 -12   6   7    25331.57    26020.84    167.13 o 
 -10   6   7    26391.36    27255.29    142.68 o 
  -8   6   7      350.50      285.41     12.36 o 
  -6   6   7      282.45      262.45     10.06 o 
  -4   6   7    23515.01    24479.68    123.61 o 
  -2   6   7     4741.22     4431.23     28.87 o 
   0   6   7     5351.61     5237.73     29.73 o 
   2   6   7    13540.78    13953.99     69.68 o 
   4   6   7     6348.73     6618.91     40.10 o 
   6   6   7       20.17       11.48      6.88 o 
   8   6   7     6386.87     6352.91     41.84 o 
  10   6   7     1366.15     1339.41     20.72 o 
  12   6   7      191.44      245.68     13.47 o 
  14   6   7     2782.73     2772.02     23.72 o 
  16   6   7     2574.62     2616.60     26.78 o 
  18   6   7      575.12      483.67     19.65 o 
 -27   7   7     1662.11     1552.06     50.18 o 
 -25   7   7        8.96       13.19     36.85 o 
 -23   7   7        6.33       -5.89     27.03 o 
 -21   7   7     3365.81     3390.07     56.47 o 
 -19   7   7     1271.42     1444.07     44.95 o 
 -17   7   7      556.26      529.56     26.76 o 
 -15   7   7     1022.52     1009.57     15.08 o 
 -13   7   7    10047.91    10737.99     65.97 o 
 -11   7   7      239.71      330.22     14.81 o 
  -9   7   7      829.38      742.83     20.75 o 
  -7   7   7    17663.77    18039.20     95.19 o 
  -5   7   7     3180.02     2923.15     23.30 o 
  -3   7   7     9314.08     9045.87     49.42 o 
  -1   7   7     7789.36     7900.48     45.30 o 
   1   7   7    16767.32    17082.87     87.41 o 
   3   7   7       11.45       15.68      7.75 o 
   5   7   7    12947.82    13365.87     80.39 o 
   7   7   7     3692.53     3538.42     26.20 o 
   9   7   7     1110.44     1145.47     16.37 o 
  11   7   7     3495.46     3409.86     28.90 o 
  13   7   7     5742.12     5884.50     42.04 o 
  15   7   7      554.88      525.50     14.80 o 
  17   7   7        4.65       32.42     13.43 o 
 -26   8   7     2532.24     1954.31    292.45 o 
 -24   8   7      266.64      225.26     40.39 o 
 -22   8   7       57.27       45.63     33.62 o 
 -20   8   7     6054.35     6078.00     71.52 o 
 -18   8   7     7838.72     7725.31     93.18 o 
 -16   8   7       15.68        9.53      7.08 o 
 -14   8   7       23.20       24.08     14.13 o 
 -12   8   7     7045.30     7428.30     47.98 o 
 -10   8   7       84.23      101.28     12.99 o 
  -8   8   7      602.33      704.37     17.22 o 
  -6   8   7     9739.90     9200.68     54.25 o 
  -4   8   7    14687.56    14149.88     77.38 o 
  -2   8   7     4098.77     3891.96     30.02 o 
   0   8   7     1163.12     1234.99     21.67 o 
   2   8   7    12384.87    11999.93     67.82 o 
   4   8   7     2219.71     2150.01     25.71 o 
   6   8   7       74.71      114.49     12.06 o 
   8   8   7     3435.66     3451.34     28.15 o 
  10   8   7     3612.22     3861.82     51.95 o 
  12   8   7     1282.73     1376.35     24.93 o 
  14   8   7     1706.70     1747.57     23.22 o 
  16   8   7       10.39        6.13     12.26 o 
  18   8   7       35.93       60.32     14.50 o 
 -25   9   7      236.24      258.40     47.21 o 
 -23   9   7       13.51       37.49     47.62 o 
 -21   9   7     1129.54     1313.47     53.08 o 
 -19   9   7     2335.22     2325.90     56.00 o 
 -17   9   7      225.59      233.04     15.30 o 
 -15   9   7      625.79      668.48     15.94 o 
 -13   9   7      497.83      503.86     15.03 o 
 -11   9   7     4028.92     4036.84     33.49 o 
  -9   9   7       10.04       24.17     14.05 o 
  -7   9   7     4386.86     4101.99     36.03 o 
  -5   9   7     3073.42     3217.55     33.72 o 
  -3   9   7      231.64      241.62     13.25 o 
  -1   9   7     1321.12     1425.88     20.56 o 
   1   9   7     3758.94     3739.11     33.76 o 
   3   9   7     2626.75     2608.43     23.15 o 
   5   9   7      780.14      762.59     19.55 o 
   7   9   7     1444.47     1528.65     19.23 o 
   9   9   7     4150.76     4007.41     29.95 o 
  11   9   7     1657.86     1649.58     28.09 o 
  13   9   7      220.52      221.28     17.77 o 
  15   9   7     1391.53     1371.40     22.90 o 
  17   9   7        6.30       17.11     11.64 o 
 -24  10   7      647.65      645.45     48.80 o 
 -22  10   7       93.09      125.00     41.26 o 
 -20  10   7        3.61      -29.49     29.49 o 
 -18  10   7     1198.45     1182.67     17.08 o 
 -16  10   7      108.49       88.99     18.93 o 
 -14  10   7     1838.48     1860.31     25.30 o 
 -12  10   7      991.53      945.11     24.05 o 
 -10  10   7      364.33      366.82     16.09 o 
  -8  10   7      351.53      347.06     17.17 o 
  -6  10   7     3045.27     3288.44     31.95 o 
  -4  10   7      114.24      131.05     14.15 o 
  -2  10   7      896.46     1014.69     21.71 o 
   0  10   7     4331.42     4115.55     39.47 o 
   2  10   7       93.39       79.79     12.32 o 
   4  10   7      385.76      429.80     15.04 o 
   6  10   7      395.52      357.82     14.24 o 
   8  10   7     3114.51     3030.97     29.49 o 
  10  10   7       81.19       59.03     12.14 o 
  12  10   7      335.23      400.92     29.51 o 
  14  10   7     1098.12     1137.06     28.56 o 
  16  10   7       78.59       49.59     15.52 o 
 -23  11   7        3.08       -4.36     30.85 o 
 -21  11   7       10.52       20.97     30.59 o 
 -19  11   7      374.41      413.00     31.60 o 
 -17  11   7       60.86       69.71     18.95 o 
 -15  11   7      125.78      107.22     20.71 o 
 -13  11   7       26.06        3.09     12.45 o 
 -11  11   7     1270.48     1428.82     23.96 o 
  -9  11   7       13.28       16.85     13.71 o 
  -7  11   7       12.22       11.67     15.01 o 
  -5  11   7      816.36      768.89     24.83 o 
  -3  11   7     8335.03     7930.23     63.99 o 
  -1  11   7      657.39      724.64     26.55 o 
   1  11   7     4045.12     4168.25     38.70 o 
   3  11   7      964.29      833.67     36.11 o 
   5  11   7      566.98      618.87     30.23 o 
   7  11   7       33.53       23.60     12.80 o 
   9  11   7        1.44        3.54     12.62 o 
  11  11   7      944.03     1041.58     25.47 o 
  13  11   7       43.11       38.83     16.75 o 
  15  11   7        2.53       -4.09     19.20 o 
 -22  12   7       27.85       21.75     33.08 o 
 -20  12   7      504.00      516.16     41.62 o 
 -18  12   7     1237.61     1189.45     28.68 o 
 -16  12   7        2.90       10.79     18.17 o 
 -14  12   7      101.80      167.96     22.86 o 
 -12  12   7      883.43      984.10     23.50 o 
 -10  12   7      571.10      460.26     25.61 o 
  -8  12   7        0.36        6.62     19.36 o 
  -6  12   7     1085.95      995.87     25.92 o 
  -4  12   7     1159.75     1165.35     22.56 o 
  -2  12   7     1315.51     1355.08     23.84 o 
   0  12   7     1037.51     1114.23     40.19 o 
   2  12   7     1359.32     1288.17     24.37 o 
   4  12   7      283.62      252.24     20.05 o 
   6  12   7      129.81      110.60     17.86 o 
   8  12   7        5.02       -9.35     13.68 o 
  10  12   7      336.25      354.59     20.96 o 
  12  12   7       32.19       15.87     13.55 o 
 -21  13   7      132.19       93.31     39.44 o 
 -19  13   7      791.54      773.87     53.48 o 
 -17  13   7      280.36      272.43     28.51 o 
 -15  13   7     1916.24     1931.41     31.22 o 
 -13  13   7      119.63      161.13     26.56 o 
 -11  13   7     1331.64     1267.15     29.64 o 
  -9  13   7      474.19      543.02     24.83 o 
  -7  13   7     1377.44     1424.93     28.02 o 
  -5  13   7      223.20      223.52     20.00 o 
  -3  13   7     1811.90     1818.65     33.30 o 
  -1  13   7     2138.99     2053.30     33.60 o 
   1  13   7     1849.91     1925.59     32.89 o 
   3  13   7       79.15       61.93     16.55 o 
   5  13   7      411.45      463.31     25.70 o 
   7  13   7     2519.80     2563.92     32.04 o 
   9  13   7       35.12       27.86     15.37 o 
  11  13   7      243.87      277.16     23.64 o 
 -18  14   7      767.18      727.75     42.19 o 
 -16  14   7       66.82       56.51     18.75 o 
 -14  14   7     2833.65     2853.97     45.06 o 
 -12  14   7     2394.69     2311.08     69.83 o 
 -10  14   7     3596.08     3493.31     52.68 o 
  -8  14   7        4.26       18.02     19.80 o 
  -6  14   7     3759.18     3624.79     44.10 o 
  -4  14   7      615.72      734.49     43.77 o 
  -2  14   7      605.61      542.12     27.03 o 
   0  14   7     5296.06     5341.16     53.26 o 
   2  14   7     2493.26     2498.72     35.81 o 
   4  14   7      194.19      159.67     19.28 o 
   6  14   7        4.42      -11.88     17.40 o 
   8  14   7     2179.70     2334.70     44.51 o 
  10  14   7       77.85       90.66     19.42 o 
 -17  15   7       10.76       21.12     32.04 o 
 -15  15   7     2721.16     2720.09     40.76 o 
 -13  15   7     2004.12     1970.72     43.46 o 
 -11  15   7     1100.42     1151.31     32.25 o 
  -9  15   7     1040.39     1195.81     29.91 o 
  -7  15   7     2043.36     2120.04     34.05 o 
  -5  15   7      491.25      448.22     27.38 o 
  -3  15   7        4.38       11.63     18.91 o 
  -1  15   7     3457.07     3545.65     42.52 o 
   1  15   7      229.54      280.50     23.55 o 
   3  15   7      322.38      412.58     29.34 o 
   5  15   7     2468.07     2647.65     39.05 o 
   7  15   7      713.20      721.50     29.95 o 
 -14  16   7      440.59      467.51     36.80 o 
 -12  16   7     4336.44     4428.07     59.51 o 
 -10  16   7      527.98      484.02     29.80 o 
  -8  16   7       27.10        4.00     21.63 o 
  -6  16   7     1771.96     1858.99     41.22 o 
  -4  16   7     1491.08     1595.67     41.95 o 
  -2  16   7       76.69       79.37     29.03 o 
   0  16   7      804.71      827.22     32.43 o 
   2  16   7     1673.11     1720.39     48.95 o 
   4  16   7      159.37      129.23     24.43 o 
  -7  17   7     1194.53     1278.58     54.06 o 
  -5  17   7      702.23      777.03     46.61 o 
  -3  17   7      397.42      389.19     30.15 o 
 -30   0   8     1203.43     1366.90     77.12 o 
 -28   0   8      519.65      573.28     48.46 o 
 -26   0   8       84.97       80.48     48.76 o 
 -24   0   8     4476.13     4685.55     88.10 o 
 -22   0   8      263.76      316.78     34.35 o 
 -20   0   8     6545.01     6612.16     79.79 o 
 -18   0   8     4938.56     5082.81     54.86 o 
 -16   0   8    10606.49    10445.59     69.59 o 
 -14   0   8     4817.30     4778.93     35.53 o 
 -12   0   8     6678.02     6585.06     45.77 o 
 -10   0   8    83238.56    94697.13    701.07 o 
  -8   0   8     4291.57     5125.70    150.87 o 
  -6   0   8    10351.02    10237.55     61.42 o 
  -4   0   8    11381.24    11396.99     64.43 o 
  -2   0   8    40352.41    44746.15    781.83 o 
   0   0   8     3108.31     2819.43     42.69 o 
   2   0   8    38345.84    38447.47    336.45 o 
   4   0   8       52.44       48.41     20.66 o 
   6   0   8     2569.73     2591.80     43.41 o 
   8   0   8     6540.91     6728.41     68.38 o 
  10   0   8    11292.13    11109.13     62.78 o 
  12   0   8      564.54      537.23     11.81 o 
  14   0   8     1862.65     1510.92     20.55 o 
  16   0   8     3948.62     3931.74     92.92 o 
  18   0   8      113.65      103.57     44.80 o 
 -29   1   8        3.63       11.92     30.09 o 
 -27   1   8     1333.44     1408.26     42.78 o 
 -25   1   8      520.34      458.36     32.46 o 
 -23   1   8      187.83      157.80     23.85 o 
 -21   1   8     3781.71     3883.37     64.38 o 
 -19   1   8    12373.18    12420.35     99.45 o 
 -17   1   8    11301.35    11131.50     65.65 o 
 -15   1   8      763.05      657.96     13.86 o 
 -13   1   8     2460.69     2455.17     20.66 o 
 -11   1   8       73.86      142.00     19.97 o 
  -9   1   8    10113.35     9745.52     59.58 o 
  -7   1   8    75914.61    85703.40    587.79 o 
  -5   1   8     5020.46     5368.52     25.00 o 
  -3   1   8      466.64      440.19     14.06 o 
  -1   1   8    16086.86    16886.84     90.93 o 
   1   1   8    10175.78    10408.67     80.00 o 
   3   1   8     1195.71     1285.15     25.64 o 
   5   1   8     2306.75     2303.57     15.62 o 
   7   1   8    45138.59    45938.62    406.12 o 
   9   1   8     8231.60     8065.96     33.54 o 
  11   1   8        7.32        7.37      4.65 o 
  13   1   8     2355.12     2249.25     16.50 o 
  15   1   8     6373.96     6296.52     70.63 o 
  17   1   8     1336.65     1332.40     19.81 o 
  19   1   8     1447.25     1546.52     66.69 o 
 -30   2   8      208.23      189.93     33.98 o 
 -28   2   8      308.43      328.95     36.12 o 
 -26   2   8      890.93      912.34     39.95 o 
 -24   2   8     3340.12     3259.82     84.96 o 
 -22   2   8      817.73      832.63     37.26 o 
 -20   2   8     1485.32     1386.07     38.87 o 
 -18   2   8     4115.42     4194.18     46.89 o 
 -16   2   8     1380.79     1319.45     45.22 o 
 -14   2   8      691.46      714.61     13.29 o 
 -12   2   8    10455.14    10791.98     71.97 o 
 -10   2   8    36935.92    38430.76    307.48 o 
  -8   2   8      485.68      477.39     10.61 o 
  -6   2   8       14.81       11.05      6.84 o 
  -4   2   8    30566.72    32022.38    183.37 o 
  -2   2   8    11328.39    11295.32     43.33 o 
   0   2   8      295.99      332.50      8.46 o 
   2   2   8     8947.07     9228.25     53.17 o 
   4   2   8    10723.94    10702.52     54.77 o 
   6   2   8        5.50       12.46      6.43 o 
   8   2   8       76.77      108.63      4.55 o 
  10   2   8     6450.04     6276.00     33.71 o 
  12   2   8      401.40      403.84     21.29 o 
  14   2   8     1871.95     1866.87     26.52 o 
  16   2   8     1815.24     1811.72     24.04 o 
  18   2   8      355.52      339.47     23.76 o 
 -29   3   8       68.64       32.21     33.52 o 
 -27   3   8      875.35      878.04     41.44 o 
 -25   3   8      340.73      345.45     24.47 o 
 -23   3   8       16.62       30.27     34.07 o 
 -21   3   8       13.41       -9.03     21.66 o 
 -19   3   8     2872.76     3176.83     79.41 o 
 -17   3   8     2586.93     2242.25     42.04 o 
 -15   3   8      275.02      239.28     23.03 o 
 -13   3   8    10278.19    10955.17     73.90 o 
 -11   3   8    10946.13    11397.40     77.25 o 
  -9   3   8      218.39      158.51     10.29 o 
  -7   3   8       66.30      100.22     10.57 o 
  -5   3   8    20357.23    19542.54     86.52 o 
  -3   3   8     3152.73     3012.46     17.46 o 
  -1   3   8     4144.01     4022.95     25.30 o 
   1   3   8     3457.75     3400.76     22.68 o 
   3   3   8    11559.32    11145.27     62.63 o 
   5   3   8    14373.85    14260.64     75.52 o 
   7   3   8     7338.37     7225.21     30.80 o 
   9   3   8     2551.92     2518.98     18.09 o 
  11   3   8      241.13      249.93     10.37 o 
  13   3   8     7210.44     7354.50     40.47 o 
  15   3   8      359.37      321.34     12.61 o 
  17   3   8      147.31      125.55     14.66 o 
  19   3   8      520.82      592.54     98.60 o 
 -28   4   8      316.18      314.65     44.56 o 
 -26   4   8       40.01       64.06     34.15 o 
 -24   4   8      917.71      883.40     37.46 o 
 -22   4   8     1034.80     1093.91     42.81 o 
 -20   4   8      198.31      284.38     53.72 o 
 -18   4   8      216.88      214.57     27.86 o 
 -16   4   8      546.87      533.67     32.84 o 
 -14   4   8     3624.13     3312.63     43.15 o 
 -12   4   8       70.77       52.00     12.18 o 
 -10   4   8     3089.00     3169.06     21.47 o 
  -8   4   8      176.78      153.20      9.36 o 
  -6   4   8     1749.78     1575.74     13.54 o 
  -4   4   8     5656.21     5343.83     26.00 o 
  -2   4   8     2569.71     2657.23     16.10 o 
   0   4   8      305.47      282.03     15.19 o 
   2   4   8        9.35       24.69      4.82 o 
   4   4   8     9258.12     9160.06     52.24 o 
   6   4   8       75.79       88.41      4.47 o 
   8   4   8      429.28      387.61      9.44 o 
  10   4   8      901.23      788.80     20.27 o 
  12   4   8      708.35      728.45     18.21 o 
  14   4   8       74.05       89.71      9.48 o 
  16   4   8      557.99      505.17     21.65 o 
  18   4   8      739.55      693.26     28.10 o 
 -29   5   8      257.23      279.13     46.94 o 
 -27   5   8      172.61      118.98     48.01 o 
 -25   5   8       60.77       78.60     35.56 o 
 -23   5   8      619.08      625.98     60.46 o 
 -21   5   8      822.81      858.90     57.09 o 
 -19   5   8       77.66       70.11     29.81 o 
 -17   5   8      930.42      804.60     26.89 o 
 -15   5   8     1912.28     2155.88     43.35 o 
 -13   5   8        3.79       18.18     11.25 o 
 -11   5   8     1128.00      930.74     16.63 o 
  -9   5   8     2982.27     3130.66     24.91 o 
  -7   5   8      171.36      130.30     10.02 o 
  -5   5   8      845.04      922.54     14.36 o 
  -3   5   8     2555.95     2300.77     16.92 o 
  -1   5   8      713.70      702.99      8.54 o 
   1   5   8      351.22      354.28      8.34 o 
   3   5   8     2235.11     2235.12     13.56 o 
   5   5   8      776.21      734.04     22.00 o 
   7   5   8       70.96       55.25      9.69 o 
   9   5   8      756.44      742.35     10.68 o 
  11   5   8     1551.28     1550.85     14.79 o 
  13   5   8      243.19      239.46     11.38 o 
  15   5   8       65.41       81.54      9.73 o 
  17   5   8      220.41      245.89     30.40 o 
 -28   6   8       29.30       55.55     35.68 o 
 -26   6   8     1450.15     1494.00     48.87 o 
 -24   6   8     1370.01     1484.36     53.94 o 
 -22   6   8       98.81       97.51     48.17 o 
 -20   6   8      653.28      540.12     36.44 o 
 -18   6   8     1891.55     2032.89     40.87 o 
 -16   6   8     1402.90     1353.24     33.31 o 
 -14   6   8      114.51      119.20     12.79 o 
 -12   6   8     3132.16     3323.73     33.94 o 
 -10   6   8     4366.06     4210.12     31.39 o 
  -8   6   8    12437.97    12366.31     64.44 o 
  -6   6   8       92.08      104.13      9.96 o 
  -4   6   8    11038.47    10278.91     53.61 o 
  -2   6   8      952.95      952.76     13.93 o 
   0   6   8     9617.45     9547.16     48.82 o 
   2   6   8       81.34      114.47      9.72 o 
   4   6   8     2961.42     3132.67     22.87 o 
   6   6   8     2045.46     2070.95     31.16 o 
   8   6   8      151.07      154.14     10.97 o 
  10   6   8      180.65      160.42      9.82 o 
  12   6   8       20.79       44.04      8.19 o 
  14   6   8     3186.99     3542.83     29.36 o 
  16   6   8      352.51      421.98     30.61 o 
  18   6   8       26.75       15.44     19.27 o 
 -27   7   8      128.45      110.04     23.20 o 
 -25   7   8      157.98      121.96     42.87 o 
 -23   7   8      127.58      155.07     38.94 o 
 -21   7   8      110.47      139.14     28.54 o 
 -19   7   8      199.43      212.26     32.51 o 
 -17   7   8       62.24       76.05     22.05 o 
 -15   7   8     1240.89     1221.63     19.45 o 
 -13   7   8     4324.57     4067.99     29.80 o 
 -11   7   8     5345.18     5749.25     37.41 o 
  -9   7   8      304.23      349.85     17.29 o 
  -7   7   8     3985.14     4140.63     31.59 o 
  -5   7   8    16077.35    15551.72     86.52 o 
  -3   7   8      342.13      417.69     13.68 o 
  -1   7   8       31.81       44.22      8.09 o 
   1   7   8     2663.77     2696.20     19.49 o 
   3   7   8    15267.94    15077.91     80.61 o 
   5   7   8     1683.42     1685.39     17.55 o 
   7   7   8     2029.45     1954.95     21.91 o 
   9   7   8     6201.52     6043.81     76.24 o 
  11   7   8      533.16      602.70     20.90 o 
  13   7   8     1205.78     1329.61     24.36 o 
  15   7   8     1112.02     1081.81     26.61 o 
  17   7   8       46.24       25.79     28.50 o 
 -26   8   8       28.92       73.09    108.12 o 
 -24   8   8     2850.09     3026.13     65.12 o 
 -22   8   8      694.61      815.61     44.14 o 
 -20   8   8      582.70      535.86     34.07 o 
 -18   8   8      168.90      156.93     19.81 o 
 -16   8   8      627.09      673.54     27.79 o 
 -14   8   8      417.76      444.09     13.62 o 
 -12   8   8      789.12      813.26     16.72 o 
 -10   8   8     8186.63     8554.12     65.43 o 
  -8   8   8      174.02      112.47     16.00 o 
  -6   8   8     2529.26     2373.67     23.59 o 
  -4   8   8     7231.61     6893.80     56.02 o 
  -2   8   8     1256.40     1178.97     17.61 o 
   0   8   8       93.03      117.26     11.64 o 
   2   8   8    14700.43    14411.75     76.11 o 
   4   8   8     1405.59     1327.23     20.49 o 
   6   8   8     1204.65     1225.28     14.93 o 
   8   8   8     2172.42     2054.16     27.84 o 
  10   8   8     8270.26     8269.33     71.63 o 
  12   8   8      676.05      627.29     20.53 o 
  14   8   8      281.52      295.06     12.71 o 
  16   8   8     1107.43     1107.07     33.25 o 
 -25   9   8       38.70       55.14     42.09 o 
 -23   9   8      739.97      709.86     50.73 o 
 -21   9   8     2695.89     2676.91     58.96 o 
 -19   9   8     2397.57     2163.18     46.06 o 
 -17   9   8     1104.74     1134.03     43.96 o 
 -15   9   8     6700.31     6921.12     52.20 o 
 -13   9   8      541.52      472.25     18.36 o 
 -11   9   8       20.27       46.14     12.22 o 
  -9   9   8     1291.17     1211.18     31.61 o 
  -7   9   8    31814.76    32308.66    181.22 o 
  -5   9   8     4329.77     4458.50     34.60 o 
  -3   9   8      142.47      120.84     16.56 o 
  -1   9   8     4146.66     4086.15     32.60 o 
   1   9   8      955.00     1051.15     22.05 o 
   3   9   8     1087.98     1145.33     17.43 o 
   5   9   8      331.46      367.79     14.80 o 
   7   9   8     7126.34     7073.91     41.40 o 
   9   9   8      219.52      274.74     14.60 o 
  11   9   8      378.90      463.59     18.36 o 
  13   9   8       13.07       29.05     13.64 o 
  15   9   8     1147.81     1152.08     29.40 o 
 -24  10   8      228.28      260.14     57.69 o 
 -22  10   8     3298.60     3508.77     69.15 o 
 -20  10   8      220.73      316.50     34.86 o 
 -18  10   8       95.29       92.64     10.19 o 
 -16  10   8     4910.44     5218.79     40.81 o 
 -14  10   8     1925.79     1944.16     31.09 o 
 -12  10   8      447.57      439.95     27.91 o 
 -10  10   8     3060.82     3036.50     33.62 o 
  -8  10   8     8579.16     8309.39     58.57 o 
  -6  10   8     1574.15     1487.31     25.74 o 
  -4  10   8      269.71      321.76     15.14 o 
  -2  10   8    10186.44    10471.94     63.76 o 
   0  10   8     1348.88     1373.40     19.15 o 
   2  10   8     9719.09     9489.94     58.57 o 
   4  10   8     2291.57     2213.44     25.83 o 
   6  10   8     2953.83     3187.32     29.28 o 
   8  10   8      845.49      909.35     17.99 o 
  10  10   8     7789.56     7783.25     52.96 o 
  12  10   8     3672.40     3685.00     33.81 o 
  14  10   8      184.33      195.77     16.16 o 
 -23  11   8      399.77      383.80     39.99 o 
 -21  11   8      853.37      852.43     43.18 o 
 -19  11   8     4442.68     4365.98     60.64 o 
 -17  11   8      626.45      603.74     17.18 o 
 -15  11   8     4223.62     4368.27     42.76 o 
 -13  11   8     2350.20     2367.58     31.22 o 
 -11  11   8        9.28       10.33     14.61 o 
  -9  11   8     3306.32     3194.33     43.24 o 
  -7  11   8     6440.71     6490.72     48.55 o 
  -5  11   8     6894.86     6989.27     53.60 o 
  -3  11   8     1906.30     1960.65     27.26 o 
  -1  11   8     2641.61     2600.93     27.00 o 
   1  11   8     2382.97     2493.15     27.32 o 
   3  11   8        1.97       16.33     14.75 o 
   5  11   8     3117.20     3150.19     46.09 o 
   7  11   8     3660.26     3631.49     41.40 o 
   9  11   8       27.25       35.88     13.32 o 
  11  11   8     1119.21     1177.34     32.58 o 
  13  11   8      563.20      437.42     19.74 o 
 -22  12   8      835.88      727.80     77.35 o 
 -20  12   8      891.98     1019.55     42.18 o 
 -18  12   8      606.19      697.35     18.98 o 
 -16  12   8     1490.31     1480.22     26.09 o 
 -14  12   8     3412.95     3487.88     39.72 o 
 -12  12   8      270.56      317.82     18.77 o 
 -10  12   8     2888.98     2915.95     31.56 o 
  -8  12   8      780.32      699.72     24.30 o 
  -6  12   8     1389.54     1351.29     36.07 o 
  -4  12   8     1429.37     1414.46     25.72 o 
  -2  12   8     7062.17     7411.40     60.31 o 
   0  12   8      316.71      298.55     19.82 o 
   2  12   8      552.59      535.45     21.23 o 
   4  12   8     8333.84     8753.65     58.58 o 
   6  12   8      573.36      542.20     21.66 o 
   8  12   8       48.90       75.25     15.23 o 
  10  12   8      913.99      878.67     30.15 o 
  12  12   8     4167.02     4244.50     44.26 o 
 -21  13   8      327.23      331.06     38.75 o 
 -19  13   8      403.40      467.54     38.12 o 
 -17  13   8      362.97      396.80     23.75 o 
 -15  13   8     1652.02     1523.37     29.32 o 
 -13  13   8     1513.14     1606.73     28.10 o 
 -11  13   8      542.53      481.93     26.62 o 
  -9  13   8      964.28     1121.55     27.00 o 
  -7  13   8      193.81      176.36     23.77 o 
  -5  13   8     1280.52     1275.10     29.85 o 
  -3  13   8      519.06      539.23     20.76 o 
  -1  13   8     2220.00     2061.03     30.98 o 
   1  13   8     1052.80     1192.11     26.15 o 
   3  13   8      199.44      170.54     24.24 o 
   5  13   8     3468.14     3541.53     34.97 o 
   7  13   8      356.99      401.11     30.61 o 
   9  13   8       23.75       13.09     13.59 o 
 -18  14   8       28.45       21.69     35.05 o 
 -16  14   8      469.42      485.85     23.49 o 
 -14  14   8     1052.15     1108.42     27.61 o 
 -12  14   8       23.09       28.65     25.16 o 
 -10  14   8      876.05      906.49     27.42 o 
  -8  14   8      202.70      266.99     20.72 o 
  -6  14   8      359.23      364.97     21.25 o 
  -4  14   8      405.39      373.61     25.05 o 
  -2  14   8      980.35      958.59     26.53 o 
   0  14   8      383.71      353.94     23.00 o 
   2  14   8      587.39      608.25     24.77 o 
   4  14   8     1191.90     1128.42     31.29 o 
   6  14   8       76.78       69.79     18.36 o 
   8  14   8       11.80       16.60     21.16 o 
 -15  15   8      237.47      265.35     24.16 o 
 -13  15   8      176.05      169.22     33.60 o 
 -11  15   8       17.89       24.04     20.98 o 
  -9  15   8       23.45       15.71     18.82 o 
  -7  15   8      955.42     1097.28     31.70 o 
  -5  15   8       18.12       25.25     18.63 o 
  -3  15   8        0.35       26.56     27.10 o 
  -1  15   8       54.04       59.51     21.14 o 
   1  15   8      566.85      579.62     24.15 o 
   3  15   8      469.24      606.37     28.64 o 
   5  15   8      493.27      625.46     31.88 o 
 -12  16   8       14.15       71.55     29.40 o 
 -10  16   8       19.44       28.77     23.51 o 
  -8  16   8       11.80        9.13     19.89 o 
  -6  16   8      425.48      460.74     27.50 o 
  -4  16   8      317.99      329.76     35.18 o 
  -2  16   8       79.09      128.86     25.07 o 
   0  16   8      173.06      190.25     24.03 o 
 -29   1   9       62.64       55.24     33.01 o 
 -27   1   9       83.00       52.65     26.97 o 
 -25   1   9        8.32       13.97     28.09 o 
 -23   1   9     1233.19     1114.57     57.90 o 
 -21   1   9       74.84       91.70     20.84 o 
 -19   1   9     2034.85     2031.89     25.94 o 
 -17   1   9      526.01      602.01     13.65 o 
 -15   1   9     3371.34     3122.34     25.72 o 
 -13   1   9     4248.00     3935.15     24.87 o 
 -11   1   9      726.70      554.18     19.57 o 
  -9   1   9     7642.64     7598.67     48.59 o 
  -7   1   9      758.25      800.09     10.62 o 
  -5   1   9     2421.08     2807.67     15.23 o 
  -3   1   9     3156.47     2838.89     18.78 o 
  -1   1   9    10329.26    10517.00     52.27 o 
   1   1   9       16.38        8.37     17.86 o 
   3   1   9     7286.75     7422.17     62.93 o 
   5   1   9      106.67      129.64     25.78 o 
   7   1   9     2089.27     2034.43     18.94 o 
   9   1   9        1.13        9.17      9.29 o 
  11   1   9      277.88      322.56      8.62 o 
  13   1   9      816.59      739.24     16.92 o 
  15   1   9       55.35       94.70     29.58 o 
  17   1   9        2.18       12.53     30.46 o 
 -30   2   9      553.37      575.84     42.56 o 
 -28   2   9       64.09       24.22     34.12 o 
 -26   2   9      757.11      863.51     39.85 o 
 -24   2   9       35.73       72.48     15.53 o 
 -22   2   9       34.25       58.91     27.60 o 
 -20   2   9    14141.96    14228.09    121.89 o 
 -18   2   9       16.22        6.16     17.91 o 
 -16   2   9     5105.46     5007.36     56.96 o 
 -14   2   9       71.49       95.43      9.63 o 
 -12   2   9     6911.76     6966.90     54.56 o 
 -10   2   9       69.22       60.64      9.25 o 
  -8   2   9     3097.92     2769.27     38.68 o 
  -6   2   9     2385.22     2591.99     20.19 o 
  -4   2   9       48.19       17.70      5.61 o 
  -2   2   9     9848.44     9736.41     48.67 o 
   0   2   9     5101.18     5473.04     29.28 o 
   2   2   9       37.88       21.87      3.11 o 
   4   2   9     4442.97     4354.90     54.69 o 
   6   2   9    11477.99    11546.06     71.99 o 
   8   2   9      147.11      174.76     22.98 o 
  10   2   9       29.24       31.38      5.71 o 
  12   2   9     6199.51     5880.35     50.70 o 
  14   2   9     1319.20     1204.71     20.80 o 
  16   2   9        2.01        0.25     22.88 o 
  18   2   9      864.69      806.61     44.93 o 
 -29   3   9      374.08      281.61     52.72 o 
 -27   3   9     1593.56     1704.08     52.53 o 
 -25   3   9       61.99       80.72     15.75 o 
 -23   3   9      212.15      208.99     39.05 o 
 -21   3   9     1784.90     1778.76     37.53 o 
 -19   3   9     1691.71     1697.00     42.92 o 
 -17   3   9      488.51      575.78     41.01 o 
 -15   3   9     9285.21     9546.76    102.14 o 
 -13   3   9     4701.14     4670.59     59.25 o 
 -11   3   9       58.98       55.31     10.26 o 
  -9   3   9     2597.51     2456.83     21.31 o 
  -7   3   9     5509.20     5179.11     32.01 o 
  -5   3   9     6690.05     6649.36     32.28 o 
  -3   3   9      172.46      168.20      7.33 o 
  -1   3   9     8152.73     7975.54     43.82 o 
   1   3   9    11902.48    12064.33     61.60 o 
   3   3   9     3259.05     3188.71     26.76 o 
   5   3   9      545.61      525.22     26.18 o 
   7   3   9     6245.22     6375.14     60.50 o 
   9   3   9       64.99       74.39     15.79 o 
  11   3   9      198.28      217.78      8.93 o 
  13   3   9     2823.24     2725.10     44.17 o 
  15   3   9      718.38      722.56     17.84 o 
  17   3   9      123.75      111.27     35.22 o 
 -28   4   9      890.81     1017.36     49.50 o 
 -26   4   9      617.92      604.81     44.40 o 
 -24   4   9      164.96      175.57     30.17 o 
 -22   4   9     2059.39     2033.88     53.67 o 
 -20   4   9      477.57      494.06     34.24 o 
 -18   4   9       25.87       27.71     23.40 o 
 -16   4   9     3734.37     3969.14     77.13 o 
 -14   4   9    19863.35    20291.46    176.11 o 
 -12   4   9      777.06      831.98     14.28 o 
 -10   4   9      216.27      235.51     15.20 o 
  -8   4   9     6758.81     6895.29     44.59 o 
  -6   4   9     6243.27     5875.17     30.42 o 
  -4   4   9     2906.75     2843.48     19.08 o 
  -2   4   9     9614.16    10071.24     42.40 o 
   0   4   9    31289.16    32154.81    149.28 o 
   2   4   9      444.00      389.45     15.45 o 
   4   4   9     8590.52     8748.90     52.94 o 
   6   4   9     5849.21     5678.60     35.97 o 
   8   4   9     7245.73     7261.99     87.37 o 
  10   4   9    11727.48    11331.37     92.40 o 
  12   4   9     4212.76     4070.76     63.55 o 
  14   4   9     6042.98     5856.68     89.91 o 
  16   4   9        5.45       33.64     38.67 o 
 -29   5   9       11.93       13.23     39.88 o 
 -27   5   9     2327.35     2382.32     63.63 o 
 -25   5   9     1786.40     1665.09     66.25 o 
 -23   5   9      617.16      681.12     43.38 o 
 -21   5   9     3578.75     3643.97     61.98 o 
 -19   5   9      653.93      710.57     34.76 o 
 -17   5   9       13.01       30.70     21.23 o 
 -15   5   9      630.44      612.45     23.33 o 
 -13   5   9    29824.51    30171.70    182.10 o 
 -11   5   9     2222.96     2266.77     21.20 o 
  -9   5   9      417.45      330.38     15.06 o 
  -7   5   9     8321.20     8060.85     43.65 o 
  -5   5   9     8862.20     8714.72     41.62 o 
  -3   5   9      879.55      838.62     13.80 o 
  -1   5   9       19.83       31.88      6.05 o 
   1   5   9    23390.30    23695.89    101.90 o 
   3   5   9      374.73      404.58     11.18 o 
   5   5   9     2219.79     2233.15     15.46 o 
   7   5   9     2287.95     2191.04     25.15 o 
   9   5   9     2747.53     2785.93     19.67 o 
  11   5   9      166.47      213.66      8.74 o 
  13   5   9     1048.20      993.21     33.68 o 
  15   5   9     8207.98     8068.06     99.04 o 
  17   5   9      609.67      696.48     56.92 o 
 -28   6   9     1187.67     1152.80     56.67 o 
 -26   6   9      113.34        2.13     54.71 o 
 -24   6   9      208.93      123.48     48.17 o 
 -22   6   9     2221.89     2320.20     78.98 o 
 -20   6   9      189.49      213.37     35.62 o 
 -18   6   9     1605.57     1581.88     33.64 o 
 -16   6   9     1879.82     1947.23     42.21 o 
 -14   6   9     6864.04     7106.21     58.52 o 
 -12   6   9       59.21       78.72     13.61 o 
 -10   6   9     3676.76     3858.00     30.37 o 
  -8   6   9     7387.95     7623.67     44.06 o 
  -6   6   9      143.32      191.74     12.52 o 
  -4   6   9     1915.67     1781.13     17.75 o 
  -2   6   9    16087.95    16456.18     81.88 o 
   0   6   9     5103.84     5015.90     28.01 o 
   2   6   9       46.31       76.64     10.31 o 
   4   6   9     3688.00     4038.62     24.11 o 
   6   6   9     5115.85     5314.27     41.95 o 
   8   6   9      394.52      408.90     14.54 o 
  10   6   9     3208.47     3135.24     41.67 o 
  12   6   9     4970.94     4786.82     73.97 o 
  14   6   9     1436.17     1279.45     29.31 o 
  16   6   9      213.14      153.92     32.29 o 
 -27   7   9      125.93      127.66     45.61 o 
 -25   7   9     2189.69     2290.19     66.09 o 
 -23   7   9       20.45        7.92     33.21 o 
 -21   7   9       51.38       77.03     34.10 o 
 -19   7   9     2950.49     2767.45     50.06 o 
 -17   7   9     3627.38     3643.11     51.67 o 
 -15   7   9     1152.45     1193.80     19.64 o 
 -13   7   9      294.63      284.30     13.82 o 
 -11   7   9     9793.17     9886.86     56.81 o 
  -9   7   9     1064.17      938.28     20.52 o 
  -7   7   9      206.58      284.65     12.41 o 
  -5   7   9     4126.76     4183.79     30.52 o 
  -3   7   9    12983.35    12401.56     60.69 o 
  -1   7   9     2671.60     2603.78     26.51 o 
   1   7   9     4819.64     4853.67     29.35 o 
   3   7   9     9134.07     8984.61     48.52 o 
   5   7   9      535.40      595.45     17.32 o 
   7   7   9     5278.78     5454.64     38.34 o 
   9   7   9     4722.67     4650.17     33.45 o 
  11   7   9     1903.88     1852.25     38.83 o 
  13   7   9     1270.05     1147.13     51.29 o 
  15   7   9     5011.22     5186.53     57.20 o 
 -26   8   9       88.31      136.92    111.32 o 
 -24   8   9     1137.22     1070.76     67.03 o 
 -22   8   9      590.30      606.61     36.83 o 
 -20   8   9      798.84      749.63     34.94 o 
 -18   8   9     2074.66     2066.56     63.33 o 
 -16   8   9     3839.39     3992.91     43.28 o 
 -14   8   9     2662.41     2660.94     24.91 o 
 -12   8   9      452.50      476.53     18.96 o 
 -10   8   9    11949.42    11714.84     72.60 o 
  -8   8   9     1014.14     1142.97     18.98 o 
  -6   8   9      130.57      151.20     11.44 o 
  -4   8   9     2954.00     2818.93     24.70 o 
  -2   8   9    10104.03    10116.46     57.14 o 
   0   8   9     3319.55     3335.52     26.36 o 
   2   8   9      678.55      724.78     15.71 o 
   4   8   9     6756.81     6698.30     58.38 o 
   6   8   9      504.62      600.98     11.37 o 
   8   8   9      888.64      993.99     20.56 o 
  10   8   9      208.03      198.77     16.25 o 
  12   8   9     1123.53     1054.22     32.77 o 
  14   8   9      726.20      789.97     23.62 o 
 -25   9   9      760.75      738.31     77.13 o 
 -23   9   9        6.07       -2.17     28.69 o 
 -21   9   9      881.06      920.14     45.10 o 
 -19   9   9     2376.82     2163.16     73.24 o 
 -17   9   9     2362.24     2391.17     28.39 o 
 -15   9   9     1502.35     1539.69     21.07 o 
 -13   9   9       28.29       20.38     13.38 o 
 -11   9   9     1669.65     1683.13     27.17 o 
  -9   9   9     2851.19     2949.10     27.71 o 
  -7   9   9       14.22       25.44     12.09 o 
  -5   9   9     2963.34     2893.23     28.22 o 
  -3   9   9     4344.79     4280.54     32.25 o 
  -1   9   9      401.76      400.35     14.21 o 
   1   9   9     2598.93     2702.65     29.20 o 
   3   9   9     2834.50     2774.33     24.64 o 
   5   9   9     2645.37     2688.69     21.71 o 
   7   9   9      674.24      686.83     14.74 o 
   9   9   9     1993.37     1947.70     25.95 o 
  11   9   9     1888.96     1931.52     46.99 o 
  13   9   9      393.34      399.70     22.87 o 
 -24  10   9        0.40       43.33     51.79 o 
 -22  10   9     1322.09     1252.87     50.79 o 
 -20  10   9      682.57      720.75     52.50 o 
 -18  10   9      161.41      112.75     11.02 o 
 -16  10   9     1984.50     2159.82     29.67 o 
 -14  10   9       37.44       42.90     18.97 o 
 -12  10   9      371.96      395.24     18.12 o 
 -10  10   9       74.39       67.33     18.62 o 
  -8  10   9      616.87      610.67     18.67 o 
  -6  10   9      456.62      464.69     16.60 o 
  -4  10   9     1866.80     1847.99     24.05 o 
  -2  10   9      306.91      341.46     20.79 o 
   0  10   9      201.60      231.35     18.40 o 
   2  10   9      607.07      613.24     16.48 o 
   4  10   9      320.46      354.88     14.87 o 
   6  10   9       48.46       77.48     13.47 o 
   8  10   9      113.29       57.15     12.32 o 
  10  10   9     1357.65     1465.05     25.35 o 
  12  10   9      615.95      702.71     27.53 o 
 -23  11   9      232.92      275.36     39.06 o 
 -21  11   9      138.89      106.76     45.49 o 
 -19  11   9        6.15       23.34     25.49 o 
 -17  11   9      298.00      281.41     15.83 o 
 -15  11   9      522.45      657.83     23.53 o 
 -13  11   9     2860.79     2792.12     37.73 o 
 -11  11   9        1.71        4.51     13.18 o 
  -9  11   9      774.64      827.73     19.84 o 
  -7  11   9       17.84       19.91     15.04 o 
  -5  11   9      334.86      404.00     23.48 o 
  -3  11   9      456.46      518.86     17.19 o 
  -1  11   9     4209.91     4073.49     44.01 o 
   1  11   9       45.59       59.14     17.63 o 
   3  11   9      700.88      714.45     16.83 o 
   5  11   9       20.09       10.66     12.49 o 
   7  11   9     1152.09     1270.99     23.10 o 
   9  11   9       29.10       23.46     11.28 o 
  11  11   9       47.29       10.98     25.34 o 
 -22  12   9        1.79      -23.90     37.69 o 
 -20  12   9      151.50      131.43     30.00 o 
 -18  12   9      141.06      129.65     28.39 o 
 -16  12   9      498.75      496.03     28.79 o 
 -14  12   9       78.06      100.34     21.92 o 
 -12  12   9       25.20       47.35     16.55 o 
 -10  12   9      177.19      171.20     17.23 o 
  -8  12   9      291.90      315.59     19.65 o 
  -6  12   9       27.16       38.79     14.74 o 
  -4  12   9        4.00        7.01     17.95 o 
  -2  12   9     4001.59     3894.91     35.32 o 
   0  12   9       49.09       47.90     18.33 o 
   2  12   9      264.24      274.58     16.40 o 
   4  12   9     1156.27     1128.11     23.21 o 
   6  12   9       79.51       80.29     13.80 o 
   8  12   9        3.10       -2.96     14.07 o 
  10  12   9        5.51        4.70     18.46 o 
 -19  13   9      331.48      411.03     55.53 o 
 -17  13   9      698.55      683.48     22.71 o 
 -15  13   9       49.80       60.41     17.27 o 
 -13  13   9      542.64      635.12     23.95 o 
 -11  13   9      133.03      129.05     24.75 o 
  -9  13   9      746.49      774.73     26.53 o 
  -7  13   9      177.71      198.17     19.83 o 
  -5  13   9     2192.12     2172.92     30.91 o 
  -3  13   9       33.02        8.07     20.08 o 
  -1  13   9       54.72       51.55     18.17 o 
   1  13   9     3449.24     3367.64     61.41 o 
   3  13   9     1851.21     1863.36     28.80 o 
   5  13   9        1.74       18.28     14.71 o 
   7  13   9      107.83       89.18     15.43 o 
 -18  14   9      766.43      808.82     38.77 o 
 -16  14   9     1003.69     1029.31     33.90 o 
 -14  14   9     1529.42     1484.72     42.56 o 
 -12  14   9      951.94     1017.11     32.90 o 
 -10  14   9       23.40       47.21     19.03 o 
  -8  14   9      541.93      532.13     22.78 o 
  -6  14   9       57.40       59.02     19.81 o 
  -4  14   9     1884.49     1898.19     33.54 o 
  -2  14   9      413.43      424.12     25.13 o 
   0  14   9     1162.90     1188.43     28.18 o 
   2  14   9     1047.19     1125.04     32.29 o 
   4  14   9      121.89      105.08     19.13 o 
   6  14   9      159.53      131.23     20.53 o 
 -15  15   9       62.84       73.72     22.68 o 
 -13  15   9     1862.43     2020.41     40.11 o 
 -11  15   9     2354.57     2166.66     37.68 o 
  -9  15   9     1052.72     1009.20     43.53 o 
  -7  15   9      249.52      254.85     21.83 o 
  -5  15   9     2303.40     2411.02     42.82 o 
  -3  15   9      703.91      725.11     25.10 o 
  -1  15   9      184.79      169.62     24.14 o 
   1  15   9     2150.12     2031.49     35.05 o 
   3  15   9     1678.94     1809.10     37.84 o 
 -10  16   9     1731.84     1909.17     51.29 o 
  -8  16   9      652.28      683.84     35.68 o 
  -6  16   9        2.03       -4.88     19.76 o 
  -4  16   9      450.77      504.73     32.32 o 
  -2  16   9      928.25      971.64     33.05 o 
 -30   0  10       46.36       42.50     44.53 o 
 -28   0  10     5762.78     6269.10    101.81 o 
 -26   0  10     1018.23     1004.29     62.30 o 
 -24   0  10     1340.00     1195.19     47.75 o 
 -22   0  10     2311.48     2147.81     50.02 o 
 -20   0  10     2123.85     1972.06     22.28 o 
 -18   0  10     3303.24     3188.32     31.76 o 
 -16   0  10       44.78      109.40     18.15 o 
 -14   0  10     8375.79     8683.86     61.35 o 
 -12   0  10     6371.53     6130.90     45.32 o 
 -10   0  10     5653.14     5960.48     49.28 o 
  -8   0  10    10633.93    11353.35     83.78 o 
  -6   0  10    16418.93    16874.22    101.49 o 
  -4   0  10     7264.19     7608.34     45.10 o 
  -2   0  10       30.41       46.99     28.80 o 
   0   0  10       80.22       33.68     55.91 o 
   2   0  10     2963.06     2663.76     68.21 o 
   4   0  10    13379.66    12918.48    230.72 o 
   6   0  10     1587.57     1830.97     63.66 o 
   8   0  10     7874.34     8209.03    135.57 o 
  10   0  10     1837.88     1564.54     68.54 o 
  12   0  10     1932.99     2106.32     75.28 o 
  14   0  10      149.72      199.57     51.87 o 
  16   0  10       19.88       13.30     45.98 o 
 -29   1  10      147.84      148.96     36.68 o 
 -27   1  10       85.46       85.81     31.62 o 
 -25   1  10     2751.27     2885.62     49.09 o 
 -23   1  10     4563.35     4356.28    119.02 o 
 -21   1  10     1057.47     1070.00     16.02 o 
 -19   1  10     4434.97     4256.21     48.99 o 
 -17   1  10     2909.82     3254.90     28.33 o 
 -15   1  10     6379.49     6142.63     39.53 o 
 -13   1  10      306.07      386.16     11.64 o 
 -11   1  10    16913.50    17095.25     80.28 o 
  -9   1  10    10208.28    10463.06     48.88 o 
  -7   1  10     1090.25     1116.49     10.65 o 
  -5   1  10     5459.63     5874.79     26.62 o 
  -3   1  10       78.37       97.01      6.46 o 
  -1   1  10      852.11      947.49     25.31 o 
   1   1  10     1168.79     1186.16     28.61 o 
   3   1  10    23779.96    24291.52    185.69 o 
   5   1  10     3907.99     3732.34     54.09 o 
   7   1  10      201.45      213.12     26.32 o 
   9   1  10    13028.53    13145.71    111.78 o 
  11   1  10     6745.24     6236.06    243.32 o 
  13   1  10      323.90      255.87     30.24 o 
  15   1  10      686.37      548.24     52.00 o 
 -30   2  10      174.63      181.45     42.59 o 
 -28   2  10     1520.10     1622.50     57.39 o 
 -26   2  10      379.36      407.04     34.04 o 
 -24   2  10     1291.94     1167.98     30.19 o 
 -22   2  10     2312.98     2264.98     46.09 o 
 -20   2  10      109.93       73.08     25.79 o 
 -18   2  10      440.64      424.74     20.13 o 
 -16   2  10     6433.44     6299.87     62.48 o 
 -14   2  10     1938.33     2001.98     23.39 o 
 -12   2  10      497.89      532.25     17.55 o 
 -10   2  10     4359.31     4752.97     33.99 o 
  -8   2  10     6108.84     5920.55     38.32 o 
  -6   2  10      588.44      587.11     10.80 o 
  -4   2  10     1060.53     1124.11      9.40 o 
  -2   2  10     8524.42     9022.23     53.88 o 
   0   2  10     1642.67     1474.09     14.32 o 
   2   2  10       16.77       39.21     20.45 o 
   4   2  10      951.61      944.48     35.76 o 
   6   2  10     1963.19     2081.04     44.64 o 
   8   2  10     1747.60     1798.55     16.06 o 
  10   2  10     1064.91     1075.02     19.79 o 
  12   2  10     1376.85     1371.50     61.79 o 
  14   2  10      642.34      639.90     35.48 o 
  16   2  10      551.54      612.16     55.24 o 
 -29   3  10       14.42       19.08     31.19 o 
 -27   3  10        2.51       -8.34     29.94 o 
 -25   3  10     1372.99     1276.80     43.37 o 
 -23   3  10     1018.18     1235.85     42.68 o 
 -21   3  10      234.23      187.21     25.56 o 
 -19   3  10      200.15      166.05     23.13 o 
 -17   3  10      793.99      759.92     36.57 o 
 -15   3  10      120.38       83.67     14.98 o 
 -13   3  10        3.96       11.11     13.29 o 
 -11   3  10       28.77       24.47     13.81 o 
  -9   3  10     3407.58     3589.67     26.71 o 
  -7   3  10     5196.72     5141.17     31.32 o 
  -5   3  10      477.03      473.01      7.79 o 
  -3   3  10    14100.49    14286.78     58.32 o 
  -1   3  10     2249.15     2299.64     18.46 o 
   1   3  10     6748.96     6629.29     38.23 o 
   3   3  10      475.09      519.00     15.96 o 
   5   3  10    13310.08    13422.88     88.02 o 
   7   3  10     4634.28     4624.43     60.41 o 
   9   3  10      126.50      113.77      9.05 o 
  11   3  10     2251.81     1997.03     31.94 o 
  13   3  10      638.83      852.85     90.54 o 
  15   3  10     3048.15     3199.73     66.85 o 
 -28   4  10      108.06       90.65     35.53 o 
 -26   4  10      733.42      817.18     46.77 o 
 -24   4  10       61.50       16.33     26.50 o 
 -22   4  10     1441.77     1435.52     38.09 o 
 -20   4  10        8.92        2.02     24.65 o 
 -18   4  10     3957.08     3901.63     83.77 o 
 -16   4  10     1936.26     1809.55     36.30 o 
 -14   4  10     2859.56     2769.17     47.28 o 
 -12   4  10     2399.36     2181.72     20.56 o 
 -10   4  10      559.33      613.77     15.73 o 
  -8   4  10     2674.70     2451.63     25.32 o 
  -6   4  10      214.32      189.58      8.27 o 
  -4   4  10    10743.16    10942.38     54.47 o 
  -2   4  10     4976.52     5165.38     27.55 o 
   0   4  10     5541.12     5623.65     34.59 o 
   2   4  10      320.29      341.59     46.12 o 
   4   4  10     2215.29     2115.90     18.70 o 
   6   4  10     1888.46     1665.41     33.99 o 
   8   4  10       13.71       23.77     10.22 o 
  10   4  10       95.23       46.08     14.05 o 
  12   4  10     1412.96     1334.79     37.42 o 
  14   4  10     1381.83     1486.23     63.79 o 
  16   4  10      149.56      178.29     40.21 o 
 -29   5  10        6.43      -20.47     39.54 o 
 -27   5  10      281.85      257.89     42.99 o 
 -25   5  10        0.52        0.22     26.25 o 
 -23   5  10       46.71       50.69     33.04 o 
 -21   5  10      103.38       79.75     31.02 o 
 -19   5  10     1502.25     1683.14     43.88 o 
 -17   5  10      673.47      840.16     40.63 o 
 -15   5  10      679.86      550.15     21.59 o 
 -13   5  10     1788.62     1925.96     26.37 o 
 -11   5  10       80.60       52.45     11.71 o 
  -9   5  10     7164.30     6840.94     39.93 o 
  -7   5  10        7.13       19.67      8.38 o 
  -5   5  10     4183.01     4206.00     26.00 o 
  -3   5  10     2353.89     2313.25     15.15 o 
  -1   5  10     1059.39     1044.12     12.07 o 
   1   5  10     1077.52     1063.48     10.72 o 
   3   5  10       19.63       40.43     15.19 o 
   5   5  10     1762.12     1734.36     21.62 o 
   7   5  10        1.29       13.46     12.70 o 
   9   5  10      221.40      268.69     17.89 o 
  11   5  10       48.82       41.77     14.70 o 
  13   5  10       59.82       59.94     35.70 o 
  15   5  10      190.04      171.51     40.24 o 
 -28   6  10      113.34      115.72     56.65 o 
 -26   6  10       47.15       21.58     36.12 o 
 -24   6  10      710.94      685.94     66.02 o 
 -22   6  10      319.38      406.27     39.15 o 
 -20   6  10     1080.03     1247.57     58.69 o 
 -18   6  10       70.06       77.99     25.51 o 
 -16   6  10     1125.80     1191.40     28.11 o 
 -14   6  10      522.84      597.78     21.15 o 
 -12   6  10     1214.39     1132.99     18.36 o 
 -10   6  10     1282.07     1375.15     19.42 o 
  -8   6  10     1019.82      909.89     14.83 o 
  -6   6  10     9569.65     9632.37     53.83 o 
  -4   6  10      882.61      835.49     13.86 o 
  -2   6  10     2426.42     2343.51     19.31 o 
   0   6  10      139.10      158.55      6.10 o 
   2   6  10     5899.16     5833.31     30.61 o 
   4   6  10      120.60       89.47      4.93 o 
   6   6  10      567.24      576.70     15.23 o 
   8   6  10      360.37      336.79     11.50 o 
  10   6  10      685.60      838.13     19.66 o 
  12   6  10      173.33      261.13     26.99 o 
  14   6  10      140.81      189.39     55.41 o 
 -27   7  10      251.11      318.75     49.18 o 
 -25   7  10      590.57      619.64     49.72 o 
 -23   7  10     1184.83     1118.42     70.73 o 
 -21   7  10      239.66      176.66     48.33 o 
 -19   7  10     1548.43     1571.94     37.00 o 
 -17   7  10      790.57      858.73     38.15 o 
 -15   7  10       19.12       19.28     10.00 o 
 -13   7  10      932.05      898.84     16.91 o 
 -11   7  10     1549.35     1437.92     23.88 o 
  -9   7  10     3415.01     3653.30     28.61 o 
  -7   7  10       22.92       27.79     10.28 o 
  -5   7  10        5.62       16.31     10.94 o 
  -3   7  10    13214.08    13479.78     69.34 o 
  -1   7  10     1481.63     1517.06     14.73 o 
   1   7  10       53.01       59.69      7.79 o 
   3   7  10     1223.87     1224.62     11.49 o 
   5   7  10     6462.23     6320.57     51.40 o 
   7   7  10      146.77      153.73     11.28 o 
   9   7  10      285.87      295.17     15.29 o 
  11   7  10     2134.95     1924.21     53.57 o 
  13   7  10       78.68       78.96     26.89 o 
 -26   8  10       34.74       36.30     49.75 o 
 -24   8  10      516.16      632.30    140.79 o 
 -22   8  10     1452.96     1397.12     59.87 o 
 -20   8  10      571.64      635.96     39.83 o 
 -18   8  10      106.99       85.68      8.79 o 
 -16   8  10        6.27       20.90     15.62 o 
 -14   8  10     1220.74     1158.17     25.99 o 
 -12   8  10      342.26      452.36     18.10 o 
 -10   8  10      700.74      674.36     22.10 o 
  -8   8  10      786.31      804.70     18.33 o 
  -6   8  10     1313.42     1188.58     28.44 o 
  -4   8  10      219.55      208.12     14.04 o 
  -2   8  10     2332.89     2277.46     20.89 o 
   0   8  10      686.67      660.02     14.82 o 
   2   8  10      507.73      497.50     13.15 o 
   4   8  10     1183.70     1186.05     17.52 o 
   6   8  10     3038.18     2939.46     38.16 o 
   8   8  10      534.37      509.29     19.32 o 
  10   8  10        4.38       12.77     13.26 o 
  12   8  10     2289.22     2096.40     55.22 o 
 -25   9  10      156.82      177.51     64.00 o 
 -23   9  10     1624.99     1668.45     48.04 o 
 -21   9  10       26.57       17.16     38.75 o 
 -19   9  10     4368.94     4124.80    128.49 o 
 -17   9  10       92.87      144.86     16.38 o 
 -15   9  10     1165.76     1289.96     29.29 o 
 -13   9  10     3463.16     3633.88     32.90 o 
 -11   9  10     5116.19     4987.44     39.59 o 
  -9   9  10      462.99      492.27     17.38 o 
  -7   9  10      553.86      631.43     17.06 o 
  -5   9  10     7699.21     7864.05     48.90 o 
  -3   9  10       70.98       47.19     10.82 o 
  -1   9  10      315.29      308.91     12.85 o 
   1   9  10      895.70      992.99     18.27 o 
   3   9  10     4406.74     4428.26     40.52 o 
   5   9  10       87.58       68.73     10.80 o 
   7   9  10       14.05       15.69     10.11 o 
   9   9  10     1206.89     1174.93     29.71 o 
  11   9  10     1318.54     1338.78     26.78 o 
 -24  10  10      321.72      322.12     51.70 o 
 -22  10  10      497.58      445.38     45.99 o 
 -20  10  10     2865.96     3185.94     62.32 o 
 -18  10  10      821.34      714.81     25.67 o 
 -16  10  10      433.12      384.07     23.05 o 
 -14  10  10     1577.48     1689.47     36.91 o 
 -12  10  10     1351.47     1268.48     33.92 o 
 -10  10  10      385.51      416.50     21.92 o 
  -8  10  10      562.61      563.63     20.58 o 
  -6  10  10     9891.51     9891.73     98.76 o 
  -4  10  10        0.63        0.74     10.61 o 
  -2  10  10      242.31      294.85     27.96 o 
   0  10  10     1168.82     1211.06     20.97 o 
   2  10  10     1457.46     1525.83     34.02 o 
   4  10  10     2831.36     2796.10     25.02 o 
   6  10  10     4174.36     4143.40     29.33 o 
   8  10  10     6566.97     6437.38     70.52 o 
  10  10  10       17.34       -0.32     16.33 o 
 -23  11  10       86.54       88.93     35.41 o 
 -21  11  10       27.90       42.92     34.41 o 
 -19  11  10     3600.83     3527.16     55.62 o 
 -17  11  10      401.26      396.15     26.18 o 
 -15  11  10      137.48      146.07     25.62 o 
 -13  11  10     1048.79     1094.62     25.15 o 
 -11  11  10     2911.12     3001.15     52.47 o 
  -9  11  10     1354.27     1300.49     23.91 o 
  -7  11  10      865.57      877.32     23.28 o 
  -5  11  10     1519.20     1558.69     23.88 o 
  -3  11  10       61.02       70.71     17.06 o 
  -1  11  10      103.02      110.87     13.96 o 
   1  11  10     1043.14     1103.03     32.79 o 
   3  11  10     2032.97     1965.02     27.67 o 
   5  11  10      111.15      122.49     13.37 o 
   7  11  10      957.61      909.40     29.71 o 
   9  11  10      631.17      598.92     25.42 o 
 -22  12  10      435.46      528.79     42.54 o 
 -20  12  10      313.57      342.00     41.22 o 
 -18  12  10     2578.20     2711.67     64.62 o 
 -16  12  10     1591.99     1541.16     27.42 o 
 -14  12  10     1938.53     1883.30     33.81 o 
 -12  12  10     2019.85     2064.22     32.30 o 
 -10  12  10      113.91      131.27     16.88 o 
  -8  12  10     3217.41     3248.43     50.34 o 
  -6  12  10      641.04      649.80     26.46 o 
  -4  12  10     2596.11     2470.43     35.72 o 
  -2  12  10     2836.25     2813.44     40.41 o 
   0  12  10     5539.71     5717.87     45.16 o 
   2  12  10      495.06      474.35     18.64 o 
   4  12  10        4.48       19.34     12.60 o 
   6  12  10     4388.55     4441.60     60.96 o 
   8  12  10     2496.12     2468.28     38.29 o 
 -19  13  10      180.72      156.82     34.24 o 
 -17  13  10      883.37     1004.05     24.54 o 
 -15  13  10      517.46      611.69     26.92 o 
 -13  13  10      235.64      221.39     20.79 o 
 -11  13  10      405.07      413.41     25.35 o 
  -9  13  10      668.73      735.67     26.41 o 
  -7  13  10     1913.88     1837.56     35.13 o 
  -5  13  10      281.29      257.93     19.72 o 
  -3  13  10     1774.34     1810.70     31.69 o 
  -1  13  10      216.22      201.31     22.30 o 
   1  13  10      566.14      539.84     20.96 o 
   3  13  10      186.04      195.20     19.13 o 
   5  13  10      228.71      268.69     35.48 o 
 -16  14  10       43.33       61.52     25.43 o 
 -14  14  10     1310.61     1258.04     28.66 o 
 -12  14  10      150.34      174.47     23.55 o 
 -10  14  10       28.32       28.32     20.77 o 
  -8  14  10      115.75      108.04     23.47 o 
  -6  14  10     1045.59      989.24     35.33 o 
  -4  14  10      551.35      569.33     26.21 o 
  -2  14  10     2104.41     2055.18     31.53 o 
   0  14  10     1615.39     1598.64     31.32 o 
   2  14  10      802.00      804.55     22.42 o 
 -13  15  10      173.67      209.86     26.92 o 
 -11  15  10      378.88      421.81     25.98 o 
  -9  15  10       20.87        1.63     18.34 o 
  -7  15  10       59.87       65.00     25.56 o 
  -5  15  10      708.49      724.96     29.23 o 
  -3  15  10      170.52      139.34     20.36 o 
  -1  15  10        9.78       27.79     19.03 o 
 -29   1  11        2.58       -3.99     30.36 o 
 -27   1  11        0.17       13.98     29.46 o 
 -25   1  11        5.98       18.93     25.91 o 
 -23   1  11      291.66      312.02     16.58 o 
 -21   1  11     1086.16      943.57     19.30 o 
 -19   1  11      146.24      147.55     14.06 o 
 -17   1  11        5.96        7.53      8.19 o 
 -15   1  11       27.22       27.57      9.25 o 
 -13   1  11     1720.91     1722.90     18.11 o 
 -11   1  11      174.27      224.68     13.08 o 
  -9   1  11     2870.20     2924.54     21.11 o 
  -7   1  11       80.93      136.79      5.75 o 
  -5   1  11      525.89      411.63      9.79 o 
  -3   1  11     2906.04     2991.17     18.18 o 
  -1   1  11     1994.84     1968.66     47.78 o 
   1   1  11     1812.72     1937.48     36.40 o 
   3   1  11      146.47      149.17     28.23 o 
   5   1  11       12.42       34.64     24.01 o 
   7   1  11      451.50      534.83     50.28 o 
   9   1  11     1033.54     1085.34     42.93 o 
  11   1  11       36.25       31.30     39.58 o 
  13   1  11       43.12       22.05     33.81 o 
  15   1  11       89.10       23.00     46.88 o 
 -28   2  11      502.03      546.18     39.65 o 
 -26   2  11     1208.28     1130.83     36.98 o 
 -24   2  11     1575.66     1599.19     50.79 o 
 -22   2  11      420.67      478.17     31.41 o 
 -20   2  11      614.27      642.65     18.23 o 
 -18   2  11     8675.76     8233.78     55.32 o 
 -16   2  11     1246.54     1497.54     18.85 o 
 -14   2  11     7773.37     8014.35     47.73 o 
 -12   2  11       14.61       22.15     11.02 o 
 -10   2  11    15210.04    16418.09     99.77 o 
  -8   2  11     4042.66     4204.63     24.84 o 
  -6   2  11     7415.86     6908.59     33.31 o 
  -4   2  11      533.03      693.25      9.44 o 
  -2   2  11     2898.63     2730.27     44.05 o 
   0   2  11     7474.85     7375.29     67.13 o 
   2   2  11      466.82      494.85     32.34 o 
   4   2  11     3338.61     3221.61     52.80 o 
   6   2  11     4254.54     4193.37     56.19 o 
   8   2  11     2934.73     3016.28     79.91 o 
  10   2  11       40.11       -2.94     24.74 o 
  12   2  11       22.08       23.28     31.15 o 
  14   2  11     1519.71     1390.02     51.78 o 
 -29   3  11      683.26      719.72     61.79 o 
 -27   3  11       41.95       -4.61     28.33 o 
 -25   3  11      537.01      547.96     41.15 o 
 -23   3  11      994.15     1029.81     48.32 o 
 -21   3  11       36.12       20.70     31.20 o 
 -19   3  11     2032.31     2000.82     61.38 o 
 -17   3  11     1213.79     1152.69     18.03 o 
 -15   3  11      553.15      636.21     17.41 o 
 -13   3  11     1725.62     1964.01     39.09 o 
 -11   3  11     1712.56     1523.86     20.60 o 
  -9   3  11       35.38       55.62      9.11 o 
  -7   3  11     1068.96     1115.97     15.38 o 
  -5   3  11     3245.76     3300.70     23.56 o 
  -3   3  11      946.84      967.49     21.27 o 
  -1   3  11      519.84      559.18     19.40 o 
   1   3  11     1227.19     1211.44     33.38 o 
   3   3  11     1492.59     1549.66     44.14 o 
   5   3  11      489.33      452.47     42.23 o 
   7   3  11       92.67       64.31     32.18 o 
   9   3  11     1416.04     1741.99     57.23 o 
  11   3  11      333.61      371.26     38.29 o 
  13   3  11       37.43       24.08     33.78 o 
 -28   4  11      178.15      131.56     41.48 o 
 -26   4  11     2566.96     2739.44     62.53 o 
 -24   4  11      604.72      613.05     40.32 o 
 -22   4  11       25.92       17.91     26.75 o 
 -20   4  11     7082.82     7049.50    120.88 o 
 -18   4  11     4140.53     4296.40     75.53 o 
 -16   4  11       24.84       31.97     20.59 o 
 -14   4  11      682.81      775.11     17.72 o 
 -12   4  11    14332.03    14567.53    155.36 o 
 -10   4  11      830.57      882.05     20.71 o 
  -8   4  11      232.03      256.87     14.33 o 
  -6   4  11     6718.35     7273.10     38.89 o 
  -4   4  11    10209.85    10270.59     52.32 o 
  -2   4  11      755.83      714.81     17.07 o 
   0   4  11     2434.04     2529.87     26.19 o 
   2   4  11     9942.81     9877.90     54.68 o 
   4   4  11     1147.44     1222.76     21.89 o 
   6   4  11     5110.57     5135.12     63.61 o 
   8   4  11      549.22      451.68     33.18 o 
  10   4  11     5873.04     6078.70     81.29 o 
  12   4  11     1184.22     1153.30     51.23 o 
  14   4  11     4494.85     4786.76    103.97 o 
 -27   5  11       89.75      106.34     39.32 o 
 -25   5  11     2065.28     2167.12     50.32 o 
 -23   5  11     1658.68     1478.85     51.28 o 
 -21   5  11     1618.06     1512.54     45.58 o 
 -19   5  11     4424.93     4113.95    145.42 o 
 -17   5  11     9888.74     9987.13    101.58 o 
 -15   5  11     1855.79     1440.61    117.64 o 
 -13   5  11     1623.71     1592.08     23.05 o 
 -11   5  11     8951.82     9411.02     60.60 o 
  -9   5  11     1344.83     1426.50     14.34 o 
  -7   5  11       31.77       50.54      7.96 o 
  -5   5  11      540.12      617.44     12.64 o 
  -3   5  11    24355.37    24884.52    120.55 o 
  -1   5  11       56.57       66.23      7.00 o 
   1   5  11      113.93      101.74      8.26 o 
   3   5  11     2150.70     2216.73     24.85 o 
   5   5  11      256.37      171.76     13.81 o 
   7   5  11      149.28      168.32     14.75 o 
   9   5  11      254.13      256.12     20.33 o 
  11   5  11     4312.69     4516.62    144.08 o 
  13   5  11       96.10       82.52     97.17 o 
 -28   6  11      522.33      627.84     76.29 o 
 -26   6  11     1094.91     1160.00     87.99 o 
 -24   6  11      715.45      813.26     65.34 o 
 -22   6  11      526.67      476.74     40.07 o 
 -20   6  11     4656.54     4732.40     70.29 o 
 -18   6  11      717.80      849.20     45.85 o 
 -16   6  11      138.97      136.11     20.49 o 
 -14   6  11     2436.81     2279.92     24.31 o 
 -12   6  11     1503.63     1833.25     22.68 o 
 -10   6  11       59.25       84.10     12.03 o 
  -8   6  11      825.58      831.35     18.75 o 
  -6   6  11     3860.41     4178.16     30.05 o 
  -4   6  11     1219.87     1303.08     13.54 o 
  -2   6  11     1254.38     1247.67     22.49 o 
   0   6  11     2660.51     2649.12     27.62 o 
   2   6  11     5189.67     5243.88     43.78 o 
   4   6  11       32.16       48.06     11.74 o 
   6   6  11      669.64      695.44     38.82 o 
   8   6  11     1941.64     1877.71     71.90 o 
  10   6  11      986.43     1139.34     67.36 o 
  12   6  11       93.98       43.15     38.29 o 
 -27   7  11      219.16      199.23     66.35 o 
 -25   7  11       77.60       52.71     53.89 o 
 -23   7  11     1926.61     1920.22     79.49 o 
 -21   7  11      572.37      532.42     53.72 o 
 -19   7  11       11.17       11.86     21.66 o 
 -17   7  11     3741.48     3675.11     46.23 o 
 -15   7  11     4111.52     3843.11     33.86 o 
 -13   7  11      214.50      292.29     15.65 o 
 -11   7  11      645.97      710.77     16.46 o 
  -9   7  11     8888.20     8390.34     54.12 o 
  -7   7  11     3826.38     3807.90     30.04 o 
  -5   7  11      126.49      156.92     13.56 o 
  -3   7  11     1239.13     1250.37     19.30 o 
  -1   7  11    12224.69    11893.74     69.47 o 
   1   7  11     1197.46     1177.75     24.36 o 
   3   7  11      584.48      583.14     10.01 o 
   5   7  11     3320.84     3213.23     29.79 o 
   7   7  11     1677.22     1742.58     33.25 o 
   9   7  11     2704.97     2712.02     79.36 o 
  11   7  11     1883.54     1913.58     84.79 o 
 -26   8  11      398.60      456.53     91.53 o 
 -24   8  11      161.47      241.09     43.14 o 
 -22   8  11     1716.21     1888.23     77.97 o 
 -20   8  11       60.81      140.02     27.30 o 
 -18   8  11      364.72      356.85     37.22 o 
 -16   8  11      196.53      278.41     30.84 o 
 -14   8  11     2934.60     2936.52     37.87 o 
 -12   8  11      594.03      598.92     22.71 o 
 -10   8  11      260.24      328.61     15.35 o 
  -8   8  11     7809.16     7417.99     45.56 o 
  -6   8  11     1538.47     1658.81     19.32 o 
  -4   8  11      902.22      908.44     19.24 o 
  -2   8  11      366.23      354.28     11.11 o 
   0   8  11     1317.56     1364.48     16.38 o 
   2   8  11      219.72      246.22     10.39 o 
   4   8  11       49.87       76.30      6.03 o 
   6   8  11      545.71      569.64     23.53 o 
   8   8  11     1591.72     1718.95     43.17 o 
  10   8  11      857.77      959.37     45.98 o 
 -25   9  11        8.89       13.70     39.83 o 
 -23   9  11      352.30      435.43     42.55 o 
 -21   9  11      354.20      390.23     33.81 o 
 -19   9  11      444.75      469.39     44.09 o 
 -17   9  11      271.58      298.45     29.73 o 
 -15   9  11     2531.86     2657.60     42.42 o 
 -13   9  11       37.03       22.06     13.77 o 
 -11   9  11      201.06      169.14     14.52 o 
  -9   9  11     7668.60     7583.42     51.34 o 
  -7   9  11     2121.69     2111.31     22.64 o 
  -5   9  11       66.78       84.38     15.12 o 
  -3   9  11      229.19      229.27     12.77 o 
  -1   9  11     4182.58     4138.71     28.10 o 
   1   9  11       19.37       20.61      8.46 o 
   3   9  11      261.38      275.48     12.38 o 
   5   9  11     5450.99     5154.93     88.25 o 
   7   9  11      548.47      630.15     47.45 o 
   9   9  11      299.36      417.42     46.36 o 
 -24  10  11      410.42      601.72     89.95 o 
 -22  10  11       36.19       12.27     29.44 o 
 -20  10  11       87.83       60.65     28.99 o 
 -18  10  11     1051.54     1003.90     24.17 o 
 -16  10  11       87.28       91.46     18.79 o 
 -14  10  11        9.62       25.89     15.92 o 
 -12  10  11      772.11      799.38     22.71 o 
 -10  10  11      826.22      782.32     23.89 o 
  -8  10  11      479.71      537.37     22.88 o 
  -6  10  11        4.63       20.63     12.53 o 
  -4  10  11      106.77       82.68     12.51 o 
  -2  10  11      619.04      609.63     17.95 o 
   0  10  11      524.92      560.06     14.38 o 
   2  10  11      148.83      136.90     12.33 o 
   4  10  11      295.52      264.30     16.10 o 
   6  10  11      143.74      148.49     23.16 o 
   8  10  11       39.90       59.54     20.04 o 
 -21  11  11      294.27      376.65     48.13 o 
 -19  11  11      107.39      124.24     29.67 o 
 -17  11  11       30.68       22.54     14.16 o 
 -15  11  11        7.37       19.86     14.13 o 
 -13  11  11      781.84      831.20     25.40 o 
 -11  11  11      968.98     1050.22     27.01 o 
  -9  11  11      815.22      825.85     26.64 o 
  -7  11  11      547.97      503.15     17.69 o 
  -5  11  11      282.50      322.17     17.38 o 
  -3  11  11      671.86      705.34     20.11 o 
  -1  11  11      198.01      238.62     14.15 o 
   1  11  11      816.13      743.73     22.24 o 
   3  11  11        1.14        2.85     10.30 o 
   5  11  11      211.02      227.04     32.61 o 
   7  11  11       38.62       42.18     18.96 o 
 -20  12  11       96.95       75.00     32.01 o 
 -18  12  11      255.32      292.29     32.70 o 
 -16  12  11       18.12       19.29     19.38 o 
 -14  12  11      369.23      368.40     22.59 o 
 -12  12  11       46.33       63.49     17.03 o 
 -10  12  11       34.82       25.74     16.58 o 
  -8  12  11        5.21       10.28     15.95 o 
  -6  12  11     2190.83     2208.91     37.60 o 
  -4  12  11      369.95      378.54     26.98 o 
  -2  12  11      268.40      247.54     17.29 o 
   0  12  11      550.98      527.70     18.69 o 
   2  12  11        5.82       15.00     12.38 o 
   4  12  11      152.50      141.00     25.30 o 
   6  12  11       64.20       36.10     24.29 o 
 -19  13  11      177.14      147.19    117.72 o 
 -17  13  11      549.49      612.94     38.29 o 
 -15  13  11      866.10      936.72     25.94 o 
 -13  13  11      341.68      372.82     21.05 o 
 -11  13  11      362.98      469.20     25.66 o 
  -9  13  11      906.69      861.46     26.87 o 
  -7  13  11       93.58       68.22     17.19 o 
  -5  13  11       10.44       28.18     15.51 o 
  -3  13  11     2274.65     2257.77     43.87 o 
  -1  13  11      144.86      163.70     20.32 o 
   1  13  11      223.85      272.78     18.07 o 
   3  13  11      304.13      300.33     28.83 o 
 -14  14  11      141.86      130.49     21.50 o 
 -12  14  11     1138.96     1265.08     33.90 o 
 -10  14  11      535.51      565.88     24.39 o 
  -8  14  11       25.74       11.86     18.16 o 
  -6  14  11      193.57      231.61     22.08 o 
  -4  14  11       38.08       43.84     18.16 o 
  -2  14  11      889.72      913.08     38.44 o 
   0  14  11      362.23      486.43     20.92 o 
  -9  15  11      466.50      456.40     29.22 o 
  -7  15  11      392.44      476.18     29.85 o 
 -28   0  12      790.07      772.93     55.37 o 
 -26   0  12     5608.73     5704.90    106.34 o 
 -24   0  12      567.36      601.58     50.85 o 
 -22   0  12      131.25      102.23     15.21 o 
 -20   0  12      394.67      378.46     20.59 o 
 -18   0  12     4804.57     4684.76     45.16 o 
 -16   0  12      687.08      620.75     25.65 o 
 -14   0  12     5236.22     5446.41     49.51 o 
 -12   0  12     1323.47     1530.60     22.06 o 
 -10   0  12    10581.45    10600.82     75.37 o 
  -8   0  12     1080.45     1042.39     17.08 o 
  -6   0  12       22.30       74.97     16.04 o 
  -4   0  12     1061.02     1043.48     48.33 o 
  -2   0  12     7865.64     7987.40    124.79 o 
   0   0  12       47.65       18.69     39.07 o 
   2   0  12       66.01       44.80     42.10 o 
   4   0  12     5060.74     4424.33    101.22 o 
   6   0  12     1728.37     1665.59     73.76 o 
   8   0  12      623.69      951.86     66.19 o 
  10   0  12      132.03      167.91     55.24 o 
  12   0  12      275.85      220.96     60.63 o 
 -29   1  12      783.33      752.67     48.58 o 
 -27   1  12     4314.37     4485.79     65.72 o 
 -25   1  12       54.66       59.83     24.83 o 
 -23   1  12     3475.01     3417.44     64.10 o 
 -21   1  12     6281.17     6167.96     49.80 o 
 -19   1  12     2793.66     2671.02     21.73 o 
 -17   1  12     4170.71     4159.44     33.24 o 
 -15   1  12     2626.67     2789.33     22.89 o 
 -13   1  12    19467.95    20659.20    101.61 o 
 -11   1  12     1534.48     1465.53     16.30 o 
  -9   1  12    21676.11    22094.53    105.86 o 
  -7   1  12    10313.67    10744.92     48.51 o 
  -5   1  12     1186.76     1296.25      8.64 o 
  -3   1  12      455.29      678.59     57.51 o 
  -1   1  12     5514.23     5698.68     73.65 o 
   1   1  12     1440.27     1293.46     52.32 o 
   3   1  12      863.98      823.26     41.80 o 
   5   1  12    11079.30    10765.76    122.52 o 
   7   1  12     3235.98     3356.14    123.95 o 
   9   1  12      673.87      609.94     44.47 o 
  11   1  12     1686.22     1736.18     70.03 o 
  13   1  12     3344.46     3531.30     75.41 o 
 -28   2  12      839.42      869.68     43.44 o 
 -26   2  12     1404.06     1422.28     64.02 o 
 -24   2  12     1047.30     1016.98     23.27 o 
 -22   2  12       20.75       23.96     12.42 o 
 -20   2  12     1958.33     1847.36     20.59 o 
 -18   2  12     1797.95     1817.66     20.39 o 
 -16   2  12     1702.83     1584.13     20.85 o 
 -14   2  12     8171.76     8208.01     48.89 o 
 -12   2  12     1330.11     1379.10     15.65 o 
 -10   2  12     2868.92     2870.83     21.49 o 
  -8   2  12       26.40       42.91      6.77 o 
  -6   2  12     5428.48     5640.88     26.00 o 
  -4   2  12     1367.58     1242.14     14.49 o 
  -2   2  12        3.18       10.76     20.73 o 
   0   2  12      542.74      661.06     34.39 o 
   2   2  12      469.02      486.77     30.59 o 
   4   2  12      652.23      610.77     35.06 o 
   6   2  12      340.52      445.87     34.25 o 
   8   2  12      421.28      493.89     40.13 o 
  10   2  12       34.72       -7.86     31.29 o 
  12   2  12      394.75      406.20     56.55 o 
 -29   3  12      865.98     1052.62     41.70 o 
 -27   3  12       49.32       82.98     28.41 o 
 -25   3  12      325.39      261.27     32.59 o 
 -23   3  12     1947.18     1840.96     32.54 o 
 -21   3  12     1065.47     1295.86     26.11 o 
 -19   3  12        4.92       15.46     13.82 o 
 -17   3  12     1075.71     1078.49     19.73 o 
 -15   3  12     4947.88     4929.11     51.73 o 
 -13   3  12     1570.11     1487.64     20.08 o 
 -11   3  12     1237.99     1150.59     23.34 o 
  -9   3  12      657.09      584.85     17.13 o 
  -7   3  12     1326.98     1435.75     16.40 o 
  -5   3  12     1254.85     1206.82     12.61 o 
  -3   3  12      810.04      768.26     47.79 o 
  -1   3  12     9422.52     9166.59    154.75 o 
   1   3  12     3270.76     3274.28     79.19 o 
   3   3  12     4096.11     4088.62     55.74 o 
   5   3  12      319.57      339.64     32.34 o 
   7   3  12     5359.29     5270.82     67.99 o 
   9   3  12      213.83      114.32     56.07 o 
  11   3  12      342.71      426.90     38.30 o 
 -28   4  12       11.56        1.76     42.35 o 
 -26   4  12       54.94       43.00     34.03 o 
 -24   4  12      118.31      137.49     52.87 o 
 -22   4  12      980.21      948.18     48.10 o 
 -20   4  12     1828.50     1935.17     46.73 o 
 -18   4  12      788.39      759.01     33.45 o 
 -16   4  12     2863.38     2774.70     92.21 o 
 -14   4  12      987.43     1027.50     36.24 o 
 -12   4  12     4659.47     4289.67     39.20 o 
 -10   4  12      179.40      167.47     11.20 o 
  -8   4  12     1567.21     1486.15     29.01 o 
  -6   4  12     4313.33     4239.71     36.31 o 
  -4   4  12     4180.75     3927.38     52.28 o 
  -2   4  12     2756.07     2822.11     29.27 o 
   0   4  12      181.77      179.65     11.50 o 
   2   4  12     2480.13     2410.93     48.12 o 
   4   4  12       44.95       13.72      6.12 o 
   6   4  12      232.22      180.14     35.74 o 
   8   4  12      831.58      784.80     40.09 o 
  10   4  12       19.89       28.65     30.91 o 
  12   4  12       24.96       57.22     40.86 o 
 -27   5  12       15.91       21.37     34.94 o 
 -25   5  12       28.67       41.40     29.04 o 
 -23   5  12       34.82       47.03     41.16 o 
 -21   5  12      210.68      129.55     68.37 o 
 -19   5  12       71.44       57.72     27.52 o 
 -17   5  12       88.90      107.68     31.85 o 
 -15   5  12      505.68      517.14     54.23 o 
 -13   5  12     2534.89     2588.79     28.93 o 
 -11   5  12      248.96      259.47     15.28 o 
  -9   5  12       49.09       22.54      9.98 o 
  -7   5  12     4065.49     3926.03     39.88 o 
  -5   5  12      305.14      292.52     11.44 o 
  -3   5  12      483.69      450.98      6.88 o 
  -1   5  12       37.35       44.22      9.86 o 
   1   5  12     1841.52     1741.61     18.39 o 
   3   5  12       59.04       78.65      7.83 o 
   5   5  12       27.73       25.94      6.82 o 
   7   5  12      651.51      577.85     80.08 o 
   9   5  12       29.96      -13.88     44.93 o 
  11   5  12      403.19      360.00     56.20 o 
 -26   6  12       13.85        2.35     28.38 o 
 -24   6  12       47.46       15.78     44.88 o 
 -22   6  12       56.14       27.77     43.20 o 
 -20   6  12      287.17      234.33    129.34 o 
 -18   6  12      971.69     1001.52     37.88 o 
 -16   6  12      473.84      473.94     35.61 o 
 -14   6  12     2016.73     2077.53     44.34 o 
 -12   6  12      458.18      524.37     16.05 o 
 -10   6  12     1964.15     2027.56     20.49 o 
  -8   6  12      191.99      155.00      9.90 o 
  -6   6  12     3054.25     3158.02     22.87 o 
  -4   6  12     3304.74     3210.51     21.08 o 
  -2   6  12      104.19       88.43      7.33 o 
   0   6  12       15.88       17.01      9.02 o 
   2   6  12       73.34       86.16      9.45 o 
   4   6  12     1722.13     1620.17     38.37 o 
   6   6  12      148.42       95.09     18.84 o 
   8   6  12        4.00       -2.02     42.78 o 
  10   6  12     1056.82     1182.61    124.37 o 
 -25   7  12      211.25      191.99     57.93 o 
 -23   7  12      657.29      628.53     74.77 o 
 -21   7  12     1822.51     1880.71     98.10 o 
 -19   7  12      274.73      218.14     56.71 o 
 -17   7  12      613.48      636.45     27.00 o 
 -15   7  12     5083.22     5089.57     56.83 o 
 -13   7  12     4061.29     4225.62     38.85 o 
 -11   7  12      163.48      157.11     15.78 o 
  -9   7  12       69.16       70.89     13.05 o 
  -7   7  12     2819.21     2907.38     33.69 o 
  -5   7  12      220.92      228.27     12.08 o 
  -3   7  12       64.93       99.73      8.49 o 
  -1   7  12     8157.09     7971.05     59.50 o 
   1   7  12     1174.82     1106.40     18.97 o 
   3   7  12       12.41       15.94     12.46 o 
   5   7  12       33.39       45.72     12.14 o 
   7   7  12     2037.98     1967.40    135.57 o 
   9   7  12        2.42      -12.41     47.18 o 
 -26   8  12     1170.66     1132.56     83.87 o 
 -24   8  12      210.18      212.03     58.94 o 
 -22   8  12       13.72      -28.18     38.57 o 
 -20   8  12      388.91      343.46     36.79 o 
 -18   8  12     1583.43     1647.36     39.95 o 
 -16   8  12       68.36       69.56     14.45 o 
 -14   8  12     1208.24     1275.47     20.87 o 
 -12   8  12     2279.94     2080.74     25.32 o 
 -10   8  12      464.98      423.83     16.54 o 
  -8   8  12      165.93      182.62     11.99 o 
  -6   8  12       53.87       64.47     10.93 o 
  -4   8  12     2072.92     1964.80     28.42 o 
  -2   8  12     1010.44     1004.94     24.73 o 
   0   8  12      114.91      103.73      9.81 o 
   2   8  12     1174.58     1151.66     29.80 o 
   4   8  12      452.07      508.77     19.18 o 
   6   8  12      105.01      128.72     21.78 o 
   8   8  12      459.05      427.75     61.84 o 
 -23   9  12     1267.07     1298.76     97.43 o 
 -21   9  12     2244.52     2234.34     47.13 o 
 -19   9  12      434.87      494.03     33.32 o 
 -17   9  12     1570.14     1466.79     24.50 o 
 -15   9  12      524.64      619.74     22.29 o 
 -13   9  12     2043.85     2169.89     25.61 o 
 -11   9  12     1338.99     1243.88     24.04 o 
  -9   9  12     7254.17     7650.99     65.82 o 
  -7   9  12      326.38      309.85     16.96 o 
  -5   9  12     1036.93     1091.94     31.04 o 
  -3   9  12       77.63      100.57     10.56 o 
  -1   9  12      891.83      916.33     37.37 o 
   1   9  12       76.84       76.36      9.98 o 
   3   9  12      350.29      373.16     31.26 o 
   5   9  12     2029.17     2020.03     34.25 o 
   7   9  12       88.27       88.57     20.48 o 
 -22  10  12      216.15      171.63     38.77 o 
 -20  10  12      261.67      223.49     42.75 o 
 -18  10  12     5237.23     5143.92    117.15 o 
 -16  10  12        4.22       35.24     14.71 o 
 -14  10  12      425.32      471.62     20.07 o 
 -12  10  12     3644.70     3588.00     40.55 o 
 -10  10  12     4542.96     4437.17     36.59 o 
  -8  10  12      100.87      112.23     16.26 o 
  -6  10  12      331.27      362.27     17.75 o 
  -4  10  12     3868.08     3915.60     33.63 o 
  -2  10  12      376.51      413.10     14.05 o 
   0  10  12      440.32      471.88     17.30 o 
   2  10  12     1519.83     1522.58     30.26 o 
   4  10  12     4772.22     4796.36     53.25 o 
   6  10  12      578.92      549.68     39.76 o 
 -21  11  12      204.28      233.27     48.11 o 
 -19  11  12       38.92       34.14     26.54 o 
 -17  11  12      880.21      845.61     22.51 o 
 -15  11  12     1199.89     1166.46     22.99 o 
 -13  11  12       31.24       37.94     19.26 o 
 -11  11  12       34.01       36.34     14.71 o 
  -9  11  12     3912.05     3985.35     37.48 o 
  -7  11  12      276.24      296.79     23.23 o 
  -5  11  12        0.35       10.39     13.03 o 
  -3  11  12      176.00      210.88     15.20 o 
  -1  11  12      171.34      165.20     12.48 o 
   1  11  12      100.25       90.95     21.59 o 
   3  11  12      777.78      839.85     60.18 o 
   5  11  12      439.80      385.42     26.60 o 
 -20  12  12      545.98      659.50     76.29 o 
 -18  12  12     1592.20     1721.33     39.31 o 
 -16  12  12     1524.99     1579.25     28.88 o 
 -14  12  12      512.27      564.47     31.35 o 
 -12  12  12     1485.35     1426.61     26.83 o 
 -10  12  12     1246.45     1161.89     27.61 o 
  -8  12  12      947.91     1112.28     26.57 o 
  -6  12  12     7560.79     7782.45     57.64 o 
  -4  12  12     1537.26     1624.42     28.69 o 
  -2  12  12      754.09      756.16     21.68 o 
   0  12  12      734.49      721.78     30.17 o 
   2  12  12     4006.05     4052.77     66.87 o 
 -17  13  12       13.18       31.77     25.23 o 
 -15  13  12     1124.09     1197.67     28.32 o 
 -13  13  12       10.56       15.48     18.84 o 
 -11  13  12      390.17      473.96     22.31 o 
  -9  13  12       12.46       34.28     17.97 o 
  -7  13  12      326.69      337.84     21.45 o 
  -5  13  12      615.89      524.87     23.65 o 
  -3  13  12      250.63      234.03     20.35 o 
  -1  13  12     1521.20     1482.34     30.70 o 
 -12  14  12      132.83      135.09     22.27 o 
 -10  14  12      159.83      135.72     21.54 o 
  -8  14  12        0.02       18.32     16.75 o 
  -6  14  12      576.86      659.32     30.34 o 
  -4  14  12     1605.97     1533.84     26.88 o 
 -29   1  13      234.66      200.85     42.24 o 
 -27   1  13      311.32      391.10     35.79 o 
 -25   1  13       24.62       42.62     30.09 o 
 -23   1  13      130.31      100.32     20.25 o 
 -21   1  13      877.42      808.62     13.37 o 
 -19   1  13      555.15      538.13     12.65 o 
 -17   1  13       23.31       11.11     12.68 o 
 -15   1  13       52.26       54.78     12.45 o 
 -13   1  13      171.43      104.17     12.26 o 
 -11   1  13       89.84      137.50     10.99 o 
  -9   1  13        0.70       11.46      7.32 o 
  -7   1  13     3618.15     3552.29     19.65 o 
  -5   1  13       40.37       36.74     12.20 o 
  -3   1  13      108.83       79.93     33.35 o 
  -1   1  13      758.96      733.62     48.01 o 
   1   1  13      256.12      221.26     45.21 o 
   3   1  13      113.14      129.96     46.71 o 
   5   1  13        3.72       11.40     34.02 o 
   7   1  13        3.80       22.26     44.62 o 
   9   1  13       43.13        8.14     36.76 o 
  11   1  13       59.63       41.62     41.22 o 
 -28   2  13     1259.05     1445.00     46.98 o 
 -26   2  13        1.41       -4.18     29.19 o 
 -24   2  13     2266.07     2281.15     39.51 o 
 -22   2  13     3076.34     2839.42     35.25 o 
 -20   2  13      504.07      424.73     16.05 o 
 -18   2  13     2004.27     2106.19     21.70 o 
 -16   2  13     1136.52     1136.12     16.77 o 
 -14   2  13     3167.15     3407.52     26.86 o 
 -12   2  13     9961.75    10041.98     55.48 o 
 -10   2  13     7998.16     7867.32     43.26 o 
  -8   2  13    11176.92    11934.81     57.64 o 
  -6   2  13      407.46      457.90     14.13 o 
  -4   2  13    12863.28    12347.76     71.88 o 
  -2   2  13      222.00      273.26     31.54 o 
   0   2  13     3255.64     3257.82     50.07 o 
   2   2  13     6367.00     6309.39     90.59 o 
   4   2  13      741.35      755.96     38.30 o 
   6   2  13      222.13      234.02     38.66 o 
   8   2  13       64.11      118.90     41.12 o 
  10   2  13     2816.64     2878.69     91.62 o 
 -27   3  13      983.96     1004.71     49.37 o 
 -25   3  13       19.35       34.27     25.95 o 
 -23   3  13      364.56      398.28     24.43 o 
 -21   3  13     2824.33     2787.26     32.88 o 
 -19   3  13      635.01      628.83     14.84 o 
 -17   3  13      515.82      565.05     14.80 o 
 -15   3  13      555.15      431.36     14.18 o 
 -13   3  13      420.14      470.61     21.52 o 
 -11   3  13       12.69       59.57     11.42 o 
  -9   3  13      711.78      599.58     11.91 o 
  -7   3  13     3207.15     3346.85     21.06 o 
  -5   3  13      147.79      176.74     11.03 o 
  -3   3  13      767.49      789.03     19.69 o 
  -1   3  13      168.19      160.94     32.23 o 
   1   3  13      198.30      239.39     46.13 o 
   3   3  13      944.55      885.59     52.48 o 
   5   3  13      212.98      189.90     38.36 o 
   7   3  13      506.44      522.63     38.39 o 
   9   3  13       41.05       29.93     32.79 o 
 -28   4  13      823.60      786.91     61.76 o 
 -26   4  13       19.78        9.12     27.64 o 
 -24   4  13     3869.96     3913.14     84.73 o 
 -22   4  13     1352.60     1352.62     26.89 o 
 -20   4  13        7.10        7.04     15.07 o 
 -18   4  13     8319.04     8212.79     70.81 o 
 -16   4  13    12870.70    12981.24     86.57 o 
 -14   4  13      486.09      562.95     19.95 o 
 -12   4  13       59.61       72.62     12.34 o 
 -10   4  13    10945.54    11579.22     71.97 o 
  -8   4  13      978.59      936.93     18.58 o 
  -6   4  13      766.03      802.93     15.96 o 
  -4   4  13     9496.55     9676.21    150.96 o 
  -2   4  13    16361.12    15903.45    101.44 o 
   0   4  13       50.07       24.83     10.93 o 
   2   4  13      353.58      379.09     42.51 o 
   4   4  13     6363.34     6395.01     76.81 o 
   6   4  13       41.18       81.43     32.83 o 
   8   4  13      673.63      739.25     50.11 o 
  10   4  13     1936.22     1664.29    205.45 o 
 -27   5  13      142.50      111.08     40.45 o 
 -25   5  13       96.35      122.57     43.17 o 
 -23   5  13     2116.17     1992.31     50.85 o 
 -21   5  13     3100.92     3110.64    117.38 o 
 -19   5  13     5212.75     5041.97     88.92 o 
 -17   5  13       81.94       35.52     30.27 o 
 -15   5  13     9235.85     9156.05    100.86 o 
 -13   5  13     2725.01     2367.68     28.03 o 
 -11   5  13     1537.96     1541.78     19.07 o 
  -9   5  13     3318.27     3492.86     27.98 o 
  -7   5  13      601.09      562.32     14.98 o 
  -5   5  13     1090.37     1048.46     26.75 o 
  -3   5  13       56.78       71.84     10.71 o 
  -1   5  13    10771.62    10710.62    105.63 o 
   1   5  13       18.17       15.24      6.31 o 
   3   5  13        7.63       12.35     27.75 o 
   5   5  13      219.42      282.30     55.64 o 
   7   5  13     1435.41     1371.73     69.61 o 
   9   5  13       14.06       16.26     39.13 o 
 -26   6  13      375.49      489.24     59.94 o 
 -24   6  13     1554.68     1517.73     52.22 o 
 -22   6  13      918.03     1051.56    105.43 o 
 -20   6  13       24.16       12.68     27.02 o 
 -18   6  13     4461.90     4437.10    101.97 o 
 -16   6  13     6500.76     6749.54     95.99 o 
 -14   6  13      552.24      576.25     22.94 o 
 -12   6  13     1500.63     1460.57     27.48 o 
 -10   6  13     1841.68     2098.38     47.11 o 
  -8   6  13      178.62      209.06     11.11 o 
  -6   6  13      857.02      778.62     23.11 o 
  -4   6  13     3192.45     3101.47     42.73 o 
  -2   6  13     4888.94     4806.95     76.76 o 
   0   6  13      125.30      108.70     20.08 o 
   2   6  13     1114.21     1009.89     40.04 o 
   4   6  13     2191.69     2238.02     89.26 o 
   6   6  13       25.22       -6.04     48.84 o 
   8   6  13      384.25      609.60     51.29 o 
 -25   7  13      357.86      351.50     43.98 o 
 -23   7  13       31.76       18.09     32.11 o 
 -21   7  13     2686.45     2662.07    124.12 o 
 -19   7  13     2185.79     2234.66     49.28 o 
 -17   7  13       30.79       15.48     28.31 o 
 -15   7  13     1766.68     1849.86     28.79 o 
 -13   7  13     6338.23     6088.74     53.77 o 
 -11   7  13      129.09      112.89     11.89 o 
  -9   7  13      567.67      626.09     20.64 o 
  -7   7  13     8620.46     8184.11     44.80 o 
  -5   7  13     6318.26     6119.43     71.78 o 
  -3   7  13      727.18      661.00     30.52 o 
  -1   7  13      784.51      861.16     19.78 o 
   1   7  13     5191.47     5077.73    172.67 o 
   3   7  13      135.67      138.51     22.81 o 
   5   7  13     1799.93     1995.02    104.56 o 
   7   7  13     1463.41     1462.85     60.83 o 
 -24   8  13      259.33      277.36     43.31 o 
 -22   8  13      710.32      822.39     45.45 o 
 -20   8  13      953.67     1275.62    321.24 o 
 -18   8  13       77.90       58.46     28.08 o 
 -16   8  13      218.95      287.92     23.86 o 
 -14   8  13       14.54       23.74     17.26 o 
 -12   8  13     3248.47     3321.34     36.38 o 
 -10   8  13      815.62      864.73     17.56 o 
  -8   8  13      592.95      718.31     16.96 o 
  -6   8  13     1694.51     1543.22     32.60 o 
  -4   8  13       61.80       68.64      8.92 o 
  -2   8  13        5.44       13.31      7.45 o 
   0   8  13       71.58       87.03     16.14 o 
   2   8  13     1251.76     1173.83     46.91 o 
   4   8  13      142.75      170.09     45.08 o 
   6   8  13       34.47       73.21     54.87 o 
 -23   9  13       18.57       -5.09     41.89 o 
 -21   9  13      155.70      173.04     43.70 o 
 -19   9  13     1510.48     1610.92     54.87 o 
 -17   9  13       52.34       54.56     14.85 o 
 -15   9  13        3.29        8.80     12.96 o 
 -13   9  13     2550.69     2646.82     31.67 o 
 -11   9  13      297.65      309.50     18.23 o 
  -9   9  13      400.90      435.97     32.16 o 
  -7   9  13     5225.22     5264.07     61.17 o 
  -5   9  13     2246.10     2159.67     24.91 o 
  -3   9  13      645.01      603.77     16.93 o 
  -1   9  13        8.57        3.26     14.99 o 
   1   9  13     3132.96     2995.03     68.84 o 
   3   9  13       43.38       26.71     13.33 o 
   5   9  13      474.28      511.78     65.71 o 
 -22  10  13      132.96      164.73     50.32 o 
 -20  10  13      139.84      227.94     30.27 o 
 -18  10  13      128.59      159.98     18.14 o 
 -16  10  13      295.75      358.35     24.16 o 
 -14  10  13      255.89      254.91     18.93 o 
 -12  10  13       61.76       48.79     15.32 o 
 -10  10  13       14.09       17.17     14.34 o 
  -8  10  13      759.54      690.08     20.14 o 
  -6  10  13      373.82      415.52     16.01 o 
  -4  10  13      273.98      290.63     12.01 o 
  -2  10  13        1.04        8.93     14.17 o 
   0  10  13      120.46      117.37     16.99 o 
   2  10  13       39.62       46.01     15.84 o 
   4  10  13        0.31        2.49     20.53 o 
 -19  11  13      384.72      444.55     32.80 o 
 -17  11  13       17.37       20.21     14.80 o 
 -15  11  13       89.65       85.43     20.06 o 
 -13  11  13       55.81       57.14     15.32 o 
 -11  11  13      978.44     1022.96     33.11 o 
  -9  11  13       52.00       96.78     16.52 o 
  -7  11  13      609.71      591.26     20.27 o 
  -5  11  13      131.82      140.10     16.74 o 
  -3  11  13       18.93       18.64     13.80 o 
  -1  11  13      648.85      682.60     31.32 o 
   1  11  13      148.16      165.34     23.91 o 
 -18  12  13      314.44      285.31     28.02 o 
 -16  12  13       52.80       63.51     18.06 o 
 -14  12  13      177.96      181.19     19.79 o 
 -12  12  13      294.74      274.15     20.58 o 
 -10  12  13      551.06      511.13     37.34 o 
  -8  12  13     1035.15      941.86     23.80 o 
  -6  12  13      237.83      219.42     17.91 o 
  -4  12  13      421.96      420.39     18.44 o 
  -2  12  13       60.39       71.81     25.74 o 
   0  12  13      144.34      116.72     25.04 o 
 -13  13  13      682.07      666.34     26.00 o 
 -11  13  13      560.20      621.57     24.23 o 
  -9  13  13     1353.65     1289.35     25.28 o 
  -7  13  13     1516.62     1603.37     27.59 o 
  -5  13  13      605.59      497.61     24.25 o 
 -28   0  14       29.81       23.35     37.79 o 
 -26   0  14        3.20       -2.27     32.75 o 
 -24   0  14     2241.83     2059.81     54.53 o 
 -22   0  14     1480.63     1439.61     52.15 o 
 -20   0  14       50.08       37.81     15.03 o 
 -18   0  14     1004.23     1061.36     37.85 o 
 -16   0  14     1473.22     1591.42     28.24 o 
 -14   0  14      210.11      180.21     15.16 o 
 -12   0  14        0.69       27.85     13.57 o 
 -10   0  14     3265.02     3418.83     29.91 o 
  -8   0  14     8404.05     7657.80     62.44 o 
  -6   0  14      363.08      315.60     33.22 o 
  -4   0  14      518.45      505.91     53.22 o 
  -2   0  14      709.66      708.34    103.24 o 
   0   0  14      165.18      131.87     54.73 o 
   2   0  14      249.50      243.02     62.31 o 
   4   0  14     1486.49     1550.22     82.18 o 
   6   0  14     1169.96      871.19     77.13 o 
   8   0  14      205.44      165.38     67.20 o 
 -27   1  14     1677.52     1630.43     50.12 o 
 -25   1  14     5514.58     5584.72     83.92 o 
 -23   1  14      498.71      580.81     37.05 o 
 -21   1  14      571.72      581.59     15.48 o 
 -19   1  14     2878.50     2750.01     42.92 o 
 -17   1  14     7021.99     7279.03     45.18 o 
 -15   1  14     3350.22     3385.65     28.54 o 
 -13   1  14     9689.99     9500.75     50.15 o 
 -11   1  14     8263.32     8631.52     44.36 o 
  -9   1  14      306.05      294.88     10.10 o 
  -7   1  14     9362.36     9290.59     51.35 o 
  -5   1  14     9430.74     9408.96    257.00 o 
  -3   1  14     1645.81     1648.46     59.44 o 
  -1   1  14     4125.32     4138.13     70.60 o 
   1   1  14    13324.59    13505.06    150.87 o 
   3   1  14     4437.95     4749.89    115.11 o 
   5   1  14       40.68       18.84     46.64 o 
   7   1  14     4051.45     3904.82     83.23 o 
   9   1  14     1975.71     2153.42    116.62 o 
 -28   2  14      233.55      256.28     39.68 o 
 -26   2  14      129.04      127.55     38.47 o 
 -24   2  14      176.98      193.20     24.94 o 
 -22   2  14     2215.90     2161.82     30.14 o 
 -20   2  14      104.59      106.23     13.48 o 
 -18   2  14     1334.28     1360.14     22.48 o 
 -16   2  14     2723.78     2649.48     22.32 o 
 -14   2  14     2339.76     2272.33     22.12 o 
 -12   2  14       64.81       63.92      9.01 o 
 -10   2  14     3124.23     2964.79     24.05 o 
  -8   2  14     2851.50     2749.68     17.29 o 
  -6   2  14       16.40       33.84      7.03 o 
  -4   2  14     1518.51     1591.32     66.69 o 
  -2   2  14     1957.15     1949.69    130.27 o 
   0   2  14      383.45      355.83     42.09 o 
   2   2  14        3.53       24.73     36.98 o 
   4   2  14     2433.47     2552.49     82.70 o 
   6   2  14       78.28       52.81     50.83 o 
   8   2  14       56.54       26.33     52.82 o 
 -27   3  14      521.94      600.70     33.71 o 
 -25   3  14       80.25       55.23     24.00 o 
 -23   3  14       17.10        8.12     14.98 o 
 -21   3  14        4.49        3.44     13.09 o 
 -19   3  14     2524.37     2703.49     26.64 o 
 -17   3  14       13.48       28.25     11.49 o 
 -15   3  14      400.74      476.34     13.82 o 
 -13   3  14     5922.42     5996.43     37.61 o 
 -11   3  14     1764.47     1737.87     32.15 o 
  -9   3  14      468.10      444.73     18.85 o 
  -7   3  14      176.80      170.10      6.97 o 
  -5   3  14     6278.21     6079.56    106.03 o 
  -3   3  14       78.03       94.50     27.64 o 
  -1   3  14      301.26      257.85     48.59 o 
   1   3  14     2904.46     2863.04     54.64 o 
   3   3  14      739.33      631.18    171.69 o 
   5   3  14      204.17      199.28     36.85 o 
   7   3  14      114.86      119.72     36.93 o 
 -26   4  14        6.52        4.18     22.73 o 
 -24   4  14       65.57       57.54     17.01 o 
 -22   4  14      785.77      738.66     24.94 o 
 -20   4  14      433.77      450.42     20.62 o 
 -18   4  14      950.71      979.09     25.06 o 
 -16   4  14     1139.43     1070.37     20.10 o 
 -14   4  14     3400.02     3470.87     41.88 o 
 -12   4  14      167.67      190.21     24.43 o 
 -10   4  14     1763.46     1544.54     19.84 o 
  -8   4  14     1182.40     1291.97     16.68 o 
  -6   4  14      619.72      581.49     30.00 o 
  -4   4  14     2738.80     2656.89    100.31 o 
  -2   4  14     1804.84     1492.77    114.09 o 
   0   4  14      726.71      755.58     41.54 o 
   2   4  14       18.93       45.63     31.57 o 
   4   4  14     1272.55     1397.45     63.53 o 
   6   4  14       41.04      110.61     42.37 o 
   8   4  14       20.44       -2.21     37.80 o 
 -25   5  14        7.82      -31.37     31.37 o 
 -23   5  14      238.93      240.05     20.75 o 
 -21   5  14       15.50        5.08     18.20 o 
 -19   5  14      136.45       88.84     19.86 o 
 -17   5  14        7.44       30.67     19.51 o 
 -15   5  14       49.46       25.32     19.72 o 
 -13   5  14     1137.99     1055.99     28.35 o 
 -11   5  14      213.76      220.69     13.64 o 
  -9   5  14      542.12      512.54     13.54 o 
  -7   5  14      415.44      357.55      9.07 o 
  -5   5  14      879.58      837.18     19.31 o 
  -3   5  14      300.06      250.11     24.26 o 
  -1   5  14       52.76       62.54     29.82 o 
   1   5  14      219.46      348.37     60.20 o 
   3   5  14      715.52      558.92     49.73 o 
   5   5  14      109.10       91.90     35.99 o 
   7   5  14       11.97        9.39     41.14 o 
 -26   6  14      429.11      508.83     52.90 o 
 -24   6  14        4.74       35.91     42.35 o 
 -22   6  14      171.02      184.15     33.82 o 
 -20   6  14       13.90       45.13     27.11 o 
 -18   6  14      618.25      636.23     68.71 o 
 -16   6  14       67.37       71.59     26.11 o 
 -14   6  14      329.67      309.97     23.25 o 
 -12   6  14      109.40       97.43     15.59 o 
 -10   6  14       78.51       79.53     13.05 o 
  -8   6  14     2642.00     2647.52     27.67 o 
  -6   6  14      179.38      190.55     10.37 o 
  -4   6  14     1814.22     1692.16     24.70 o 
  -2   6  14      318.06      276.78     23.64 o 
   0   6  14        3.95        8.07     14.29 o 
   2   6  14      137.50       77.97     56.08 o 
   4   6  14      134.91      210.25     46.02 o 
   6   6  14      824.03      843.30     71.06 o 
 -25   7  14       99.02      132.65     40.22 o 
 -23   7  14      264.07      243.02     89.26 o 
 -21   7  14      110.46      157.77     32.41 o 
 -19   7  14     1533.77     1620.49     43.67 o 
 -17   7  14      866.80      935.44     33.59 o 
 -15   7  14       49.01       13.06     17.17 o 
 -13   7  14     6660.69     6622.65     67.91 o 
 -11   7  14     3662.52     3699.12     43.49 o 
  -9   7  14       54.03       67.79     11.97 o 
  -7   7  14      261.08      261.63     11.70 o 
  -5   7  14     3148.63     3084.10     48.96 o 
  -3   7  14     1226.83     1167.18     29.12 o 
  -1   7  14      240.32      187.55     20.95 o 
   1   7  14     2017.09     2093.32     64.64 o 
   3   7  14     1147.18     1215.09     90.35 o 
   5   7  14       42.72       20.59     42.45 o 
 -24   8  14       82.57       63.61     37.36 o 
 -22   8  14      194.84      212.89     46.13 o 
 -20   8  14       15.97      -29.58     29.58 o 
 -18   8  14      392.45      371.65     32.13 o 
 -16   8  14      800.71      620.21     22.15 o 
 -14   8  14      682.84      694.66     37.11 o 
 -12   8  14      354.21      386.86     19.02 o 
 -10   8  14     2396.28     2224.22     30.35 o 
  -8   8  14     1219.39     1240.08     20.85 o 
  -6   8  14       34.32       36.48     10.38 o 
  -4   8  14      242.43      252.60     16.38 o 
  -2   8  14     1232.13     1113.17     25.03 o 
   0   8  14      491.54      477.39     20.89 o 
   2   8  14      300.29      290.71     79.15 o 
   4   8  14      678.00      662.72    106.01 o 
 -21   9  14       44.12       51.53     32.73 o 
 -19   9  14     1589.55     1792.69     48.46 o 
 -17   9  14     1860.98     1707.72     87.16 o 
 -15   9  14     1083.95     1066.92     22.43 o 
 -13   9  14     2577.98     2705.53     27.93 o 
 -11   9  14     3173.93     3182.43     38.85 o 
  -9   9  14       68.41      100.86     14.61 o 
  -7   9  14     1183.57     1212.20     17.23 o 
  -5   9  14      937.50      930.07     34.57 o 
  -3   9  14      411.22      389.67     24.22 o 
  -1   9  14     1123.62     1083.97     34.61 o 
   1   9  14     1854.24     1860.24     66.71 o 
   3   9  14      462.71      488.53     66.85 o 
 -20  10  14       21.52       24.66     40.47 o 
 -18  10  14       28.95       53.79     25.82 o 
 -16  10  14     2867.20     2682.30     42.51 o 
 -14  10  14      246.02      265.07     18.11 o 
 -12  10  14        1.71        1.76     12.91 o 
 -10  10  14     3756.23     3613.71     32.02 o 
  -8  10  14     6256.78     6261.34     81.23 o 
  -6  10  14       78.79      101.94     13.40 o 
  -4  10  14      280.20      283.46     23.97 o 
  -2  10  14     2846.35     2852.09     41.00 o 
   0  10  14      878.82      902.16     23.33 o 
 -17  11  14      156.90      161.55     22.07 o 
 -15  11  14      114.69      125.22     20.30 o 
 -13  11  14     1211.50     1195.62     23.05 o 
 -11  11  14      278.24      258.95     17.59 o 
  -9  11  14      154.54      192.59     16.89 o 
  -7  11  14      452.80      481.27     28.40 o 
  -5  11  14      984.30     1031.66     66.29 o 
  -3  11  14       85.61      112.77     28.27 o 
  -1  11  14      448.15      433.28     22.22 o 
 -14  12  14     2221.15     2227.87     34.54 o 
 -12  12  14       38.54       45.63     17.16 o 
 -10  12  14     1522.32     1577.60     26.35 o 
  -8  12  14     2342.11     2215.33     31.60 o 
  -6  12  14      247.84      272.52     26.56 o 
 -27   1  15       25.67        0.42     21.90 o 
 -25   1  15      126.74      129.87     26.96 o 
 -23   1  15       16.47       13.67     16.93 o 
 -21   1  15       22.66       13.44     10.20 o 
 -19   1  15      288.25      248.70     13.83 o 
 -17   1  15        1.46       -1.59     11.70 o 
 -15   1  15       75.78       67.49     11.21 o 
 -13   1  15      168.66      183.52     10.10 o 
 -11   1  15      239.28      217.89      9.01 o 
  -9   1  15        0.57        2.59      6.21 o 
  -7   1  15      428.87      430.70      9.81 o 
  -5   1  15      313.83      267.46     73.34 o 
  -3   1  15       59.10       95.46     35.93 o 
  -1   1  15      131.03      153.46     42.15 o 
   1   1  15      283.68      305.00     56.08 o 
   3   1  15      801.71      782.44     67.54 o 
   5   1  15       20.48       42.72     59.11 o 
 -26   2  15     1513.42     1684.63     38.56 o 
 -24   2  15       40.78       41.96     26.30 o 
 -22   2  15      808.31      846.36     20.25 o 
 -20   2  15     3045.40     2816.91     33.47 o 
 -18   2  15       85.18       74.73     14.23 o 
 -16   2  15      668.73      678.53     18.31 o 
 -14   2  15     1457.04     1489.86     29.37 o 
 -12   2  15      722.91      731.32     12.45 o 
 -10   2  15     3417.64     3137.56     22.18 o 
  -8   2  15     7976.78     7348.47     82.32 o 
  -6   2  15     5134.98     4676.35    148.08 o 
  -4   2  15       78.01      113.51     35.33 o 
  -2   2  15     4771.62     4909.60     82.35 o 
   0   2  15     3637.37     4137.35     96.03 o 
   2   2  15      229.62      270.39     56.59 o 
   4   2  15     2713.94     2919.29     91.87 o 
   6   2  15     1091.53     1054.53     63.04 o 
 -25   3  15      357.35      345.76     33.81 o 
 -23   3  15        6.88        2.59     15.14 o 
 -21   3  15       77.00       78.28     23.12 o 
 -19   3  15      943.19      883.97     20.58 o 
 -17   3  15      792.89      703.29     18.28 o 
 -15   3  15      199.92      208.48     11.56 o 
 -13   3  15       43.56       63.58      9.98 o 
 -11   3  15      779.40      747.74     16.48 o 
  -9   3  15      401.19      377.94     17.61 o 
  -7   3  15       67.84       61.70     10.67 o 
  -5   3  15     1548.57     1537.49     67.87 o 
  -3   3  15     1157.98     1143.01     69.22 o 
  -1   3  15      163.94      179.37     43.21 o 
   1   3  15      214.30      239.65    117.05 o 
   3   3  15     1782.78     1818.66     92.12 o 
   5   3  15       85.28      112.14     60.35 o 
 -26   4  15      338.10      325.46     31.39 o 
 -24   4  15       82.01       61.78     24.51 o 
 -22   4  15     3766.02     3699.22     38.78 o 
 -20   4  15     1714.09     1848.56     29.59 o 
 -18   4  15      459.36      483.94     14.89 o 
 -16   4  15     1564.74     1586.34     22.70 o 
 -14   4  15     7487.48     7356.82     45.03 o 
 -12   4  15      416.39      367.38     11.67 o 
 -10   4  15      398.93      353.33     10.62 o 
  -8   4  15     8350.79     7970.74    104.30 o 
  -6   4  15     4614.20     4286.62     79.70 o 
  -4   4  15       71.13       30.97     31.91 o 
  -2   4  15     4171.09     4094.89     62.56 o 
   0   4  15    10741.25    10796.95    135.55 o 
   2   4  15      640.50      838.09     75.16 o 
   4   4  15      162.04      133.32     38.94 o 
 -25   5  15       64.08       39.51     28.13 o 
 -23   5  15      565.24      562.54     48.91 o 
 -21   5  15      606.90      468.05     44.45 o 
 -19   5  15      686.78      708.21     25.14 o 
 -17   5  15     2481.42     2414.90     38.89 o 
 -15   5  15      205.87      238.11     18.49 o 
 -13   5  15     1175.99     1172.35     20.53 o 
 -11   5  15      941.66      859.18     16.55 o 
  -9   5  15     2564.34     2564.57     30.38 o 
  -7   5  15     2477.76     2596.04     38.75 o 
  -5   5  15     3684.38     3488.89    173.90 o 
  -3   5  15     2018.41     2129.07     54.75 o 
  -1   5  15      214.69      170.19     35.20 o 
   1   5  15     1445.65     1500.33     59.66 o 
   3   5  15      596.53      802.49     45.93 o 
   5   5  15      475.19      602.80    148.62 o 
 -24   6  15      341.69      383.35     32.85 o 
 -22   6  15     1375.00     1306.92     44.36 o 
 -20   6  15     1611.17     1761.32     53.52 o 
 -18   6  15      115.09      148.39     25.01 o 
 -16   6  15      476.63      575.86     54.80 o 
 -14   6  15     4610.22     4735.08     54.45 o 
 -12   6  15      738.34      759.43     36.07 o 
 -10   6  15      893.03      919.95     17.51 o 
  -8   6  15     2450.14     2360.68     43.46 o 
  -6   6  15     2103.97     2109.14     56.99 o 
  -4   6  15      115.80       72.16     39.16 o 
  -2   6  15     3561.15     3558.19     84.31 o 
   0   6  15     1793.11     1675.11    936.96 o 
   2   6  15       11.56       43.01     42.52 o 
   4   6  15      414.65      433.32     76.29 o 
 -23   7  15      480.68      440.17     39.70 o 
 -21   7  15       43.76       79.91     29.80 o 
 -19   7  15     1292.78     1206.04    114.52 o 
 -17   7  15     1704.69     1536.86     95.91 o 
 -15   7  15      266.40      272.45     25.08 o 
 -13   7  15      478.71      433.00     19.88 o 
 -11   7  15     5676.58     5517.77     49.91 o 
  -9   7  15      757.75      669.14     27.29 o 
  -7   7  15       24.36       15.78     12.48 o 
  -5   7  15     6311.28     6090.40    146.02 o 
  -3   7  15     1601.00     1386.36     38.54 o 
  -1   7  15       19.14      -30.43     39.56 o 
   1   7  15     1120.04     1218.34    135.57 o 
   3   7  15     4016.59     4511.97    114.51 o 
 -22   8  15        4.82      -24.00     30.83 o 
 -20   8  15      690.00      691.38     57.43 o 
 -18   8  15       28.53       25.93     24.61 o 
 -16   8  15       29.41       60.05     39.77 o 
 -14   8  15      218.57      239.48     62.48 o 
 -12   8  15      186.32      254.27     20.96 o 
 -10   8  15      821.10      814.99     25.55 o 
  -8   8  15      571.18      586.29     26.10 o 
  -6   8  15      401.07      469.41     20.55 o 
  -4   8  15      110.49      105.91     13.66 o 
  -2   8  15      665.01      710.20     51.96 o 
   0   8  15       15.19        1.73     42.86 o 
 -19   9  15      715.67      691.36     37.52 o 
 -17   9  15     1327.70     1279.86     38.95 o 
 -15   9  15      110.21      109.55     21.64 o 
 -13   9  15      197.48      210.10     34.40 o 
 -11   9  15     2255.09     2315.52     50.54 o 
  -9   9  15      610.82      565.54     16.44 o 
  -7   9  15       75.61       52.78     19.19 o 
  -5   9  15     1516.27     1629.59     28.49 o 
  -3   9  15      530.60      458.06     34.22 o 
  -1   9  15       31.22       65.42     56.49 o 
 -18  10  15       45.52       48.97     36.26 o 
 -16  10  15       65.28       42.99     18.49 o 
 -14  10  15       98.17       85.74     16.07 o 
 -12  10  15      191.83      208.53     16.76 o 
 -10  10  15      310.39      324.09     16.27 o 
  -8  10  15      105.19      108.64     18.75 o 
  -6  10  15      372.81      437.61     30.29 o 
  -4  10  15       11.54        8.12     15.05 o 
  -2  10  15       76.93       74.74     45.65 o 
 -13  11  15        0.03       -2.19     16.67 o 
 -11  11  15        0.33       15.58     13.28 o 
  -9  11  15       36.29       68.79     17.89 o 
  -7  11  15        3.84       -6.67     17.75 o 
 -26   0  16      104.63      110.46     42.95 o 
 -24   0  16      185.35      165.52     31.95 o 
 -22   0  16      441.85      379.10     35.29 o 
 -20   0  16      383.23      320.93     26.66 o 
 -18   0  16       91.39      119.07     19.00 o 
 -16   0  16      401.17      428.69     18.16 o 
 -14   0  16     2214.38     2264.80     30.08 o 
 -12   0  16      252.52      174.62     11.44 o 
 -10   0  16      661.06      579.73     30.26 o 
  -8   0  16      238.35      237.80     49.34 o 
  -6   0  16       42.77      -25.60     82.52 o 
  -4   0  16        7.51        6.06     48.17 o 
  -2   0  16      415.23      524.94     69.72 o 
   0   0  16     4304.47     4403.78    197.55 o 
   2   0  16     3241.68     3100.95    118.56 o 
   4   0  16       19.13       14.31     67.20 o 
 -25   1  16      365.49      440.11     27.66 o 
 -23   1  16     1776.70     1736.61     38.36 o 
 -21   1  16      463.93      513.77     20.00 o 
 -19   1  16        7.18       25.56     14.45 o 
 -17   1  16     5717.73     5354.47     37.28 o 
 -15   1  16     2501.12     2659.07     30.34 o 
 -13   1  16      331.72      335.58     10.63 o 
 -11   1  16     2720.67     2448.07     20.08 o 
  -9   1  16     2877.15     2766.43     71.03 o 
  -7   1  16      826.44      703.03     41.66 o 
  -5   1  16     5340.54     5345.34    134.39 o 
  -3   1  16     5471.93     5433.90     89.06 o 
  -1   1  16     3017.88     3324.61     77.58 o 
   1   1  16      930.32      982.77     60.19 o 
   3   1  16     6753.91     6909.74    136.13 o 
 -24   2  16        1.15      -16.90     21.72 o 
 -22   2  16       27.19       22.79     17.45 o 
 -20   2  16      962.40      935.64     17.23 o 
 -18   2  16       38.27       34.51     13.75 o 
 -16   2  16       18.97        9.72     10.96 o 
 -14   2  16     1871.58     1697.63     20.49 o 
 -12   2  16     2236.40     2128.01     29.30 o 
 -10   2  16       37.88       33.26      6.49 o 
  -8   2  16      592.00      526.26     38.80 o 
  -6   2  16      535.78      627.23     42.43 o 
  -4   2  16      663.68      609.65     65.51 o 
  -2   2  16       23.56      -23.06     48.73 o 
   0   2  16     2378.03     2536.60     72.16 o 
   2   2  16      252.61      224.66     53.02 o 
 -25   3  16      171.15      178.63     24.78 o 
 -23   3  16       61.60       69.74     22.01 o 
 -21   3  16      246.48      289.83     19.97 o 
 -19   3  16        9.08       15.72     11.26 o 
 -17   3  16     2226.37     2139.69     25.21 o 
 -15   3  16       55.26       79.09     11.84 o 
 -13   3  16      216.09      258.83     17.05 o 
 -11   3  16     1389.88     1325.96     13.75 o 
  -9   3  16     1305.61     1258.67     22.45 o 
  -7   3  16      183.36      234.08     36.83 o 
  -5   3  16       36.64       36.04     47.49 o 
  -3   3  16     5505.70     5726.61     92.86 o 
  -1   3  16       37.82       83.87     59.62 o 
   1   3  16      413.19      522.15     62.82 o 
   3   3  16      630.95      698.65     59.30 o 
 -24   4  16       10.84       20.86     24.73 o 
 -22   4  16       46.67       71.94     19.26 o 
 -20   4  16      358.08      383.50     20.02 o 
 -18   4  16      384.98      411.22     17.28 o 
 -16   4  16      378.80      404.75     24.40 o 
 -14   4  16      248.60      169.17     12.29 o 
 -12   4  16     2786.73     2808.66     38.41 o 
 -10   4  16        0.45       -5.49     15.06 o 
  -8   4  16     1132.02      989.02     67.22 o 
  -6   4  16      753.08      752.97     45.92 o 
  -4   4  16     1147.54     1271.06     54.90 o 
  -2   4  16     1006.48     1081.87     78.31 o 
   0   4  16      194.67      199.35     38.23 o 
   2   4  16       20.55        0.05     45.21 o 
 -23   5  16        2.48       12.40     21.41 o 
 -21   5  16       33.41       30.01     17.86 o 
 -19   5  16       66.44       38.10     15.74 o 
 -17   5  16      499.62      411.19     18.18 o 
 -15   5  16       38.91       13.00     11.37 o 
 -13   5  16       63.59       49.31     11.39 o 
 -11   5  16      440.10      389.26     12.18 o 
  -9   5  16       24.62        5.06     13.12 o 
  -7   5  16       80.78       96.31     32.69 o 
  -5   5  16        5.36      -17.44     37.34 o 
  -3   5  16      550.78      599.10     40.34 o 
  -1   5  16       13.70      -27.25     40.09 o 
   1   5  16       16.07       11.06     33.98 o 
 -22   6  16      168.46      174.88     41.70 o 
 -20   6  16      192.22      172.54     27.98 o 
 -18   6  16      149.04      135.23     30.91 o 
 -16   6  16       80.70       45.39     29.56 o 
 -14   6  16       19.32       39.05     18.77 o 
 -12   6  16       94.59      100.03     11.11 o 
 -10   6  16      163.39      151.44     18.73 o 
  -8   6  16       14.13        8.53     14.09 o 
  -6   6  16      539.66      545.76     41.91 o 
  -4   6  16      717.52      789.16     49.73 o 
  -2   6  16      150.48       79.69     59.87 o 
   0   6  16      118.61      116.06     45.97 o 
 -21   7  16      295.85      267.82     40.82 o 
 -19   7  16       70.01       45.22     24.55 o 
 -17   7  16     1719.15     1669.51     36.77 o 
 -15   7  16      176.79      138.26     19.95 o 
 -13   7  16        1.82       -8.10     14.41 o 
 -11   7  16     1721.63     1693.83     54.21 o 
  -9   7  16     1253.08     1135.44     59.62 o 
  -7   7  16      418.58      491.41     43.66 o 
  -5   7  16      838.92      831.04     61.05 o 
  -3   7  16     1878.22     2049.72     66.49 o 
  -1   7  16      242.13      166.68     49.02 o 
 -20   8  16       17.64       -3.12     31.15 o 
 -18   8  16       26.40       16.13     23.21 o 
 -16   8  16       17.22       22.67     20.34 o 
 -14   8  16      409.83      305.66     21.63 o 
 -12   8  16      310.51      264.00     17.98 o 
 -10   8  16       14.66       42.72     28.21 o 
  -8   8  16      644.66      610.02     33.92 o 
  -6   8  16       53.30       50.26     50.67 o 
  -4   8  16      292.12      245.69     61.17 o 
  -2   8  16      286.44      287.88     65.74 o 
 -17   9  16     1093.87     1193.18     59.89 o 
 -15   9  16     1392.64     1371.59     32.94 o 
 -13   9  16       85.34       82.17     17.70 o 
 -11   9  16      329.08      288.57     35.86 o 
  -9   9  16     1244.02     1160.68    105.91 o 
  -7   9  16      956.09      970.49     54.83 o 
  -5   9  16     1216.53     1280.94     76.04 o 
 -12  10  16      909.90      855.94     41.36 o 
 -10  10  16       29.52       24.71     21.69 o 
 -23   1  17       20.35        1.87     19.46 o 
 -21   1  17      132.01      177.66     16.69 o 
 -19   1  17       27.48       25.84     12.84 o 
 -17   1  17       33.99       51.07     12.98 o 
 -15   1  17       75.93       43.70     10.13 o 
 -13   1  17       76.59       71.49      9.28 o 
 -11   1  17       34.38       53.95     29.28 o 
  -9   1  17       93.04       78.95     32.55 o 
  -7   1  17       52.46       93.64     44.31 o 
  -5   1  17      154.70      161.46     41.18 o 
  -3   1  17      167.87      125.28     43.76 o 
  -1   1  17      177.55      215.02     49.54 o 
 -22   2  17      118.20      163.58     29.36 o 
 -20   2  17       21.98       19.02     12.97 o 
 -18   2  17     3841.01     3706.16     32.07 o 
 -16   2  17        8.69       10.05     10.87 o 
 -14   2  17      375.16      271.93     17.82 o 
 -12   2  17     1011.53      951.20     19.25 o 
 -10   2  17     1518.19     1571.67    109.47 o 
  -8   2  17     1664.39     1586.10     51.36 o 
  -6   2  17      376.31      271.39     51.05 o 
  -4   2  17     1331.36     1344.13     71.16 o 
  -2   2  17      207.94      261.89     49.24 o 
   0   2  17     2434.04     2625.10    185.42 o 
 -23   3  17      192.22      165.70     25.72 o 
 -21   3  17        5.69       -5.01     19.68 o 
 -19   3  17        0.44        7.44     11.57 o 
 -17   3  17        4.04       11.90     12.90 o 
 -15   3  17       91.78       57.81     11.02 o 
 -13   3  17       75.70       62.86     14.08 o 
 -11   3  17        4.47       41.99     29.73 o 
  -9   3  17      309.56      273.96     45.04 o 
  -7   3  17      274.38      351.63     66.94 o 
  -5   3  17      131.41      116.72     41.41 o 
  -3   3  17        8.57      -18.36     55.58 o 
  -1   3  17       81.23      125.14     48.50 o 
 -22   4  17       49.22       77.97     18.82 o 
 -20   4  17     2028.03     1972.63     38.08 o 
 -18   4  17      449.36      433.00     16.92 o 
 -16   4  17      370.60      352.10     13.88 o 
 -14   4  17      809.63      803.22     19.58 o 
 -12   4  17     1898.64     1736.77     84.62 o 
 -10   4  17      296.63      252.79     36.17 o 
  -8   4  17       11.96        9.03     35.53 o 
  -6   4  17     5454.92     5606.67    133.30 o 
  -4   4  17     2186.75     2155.16     93.13 o 
  -2   4  17       42.31      102.56     46.35 o 
 -21   5  17     1732.50     1772.42     30.19 o 
 -19   5  17        0.23       30.69     23.29 o 
 -17   5  17      139.93      146.00     20.95 o 
 -15   5  17       86.84       67.85     11.51 o 
 -13   5  17       77.39       58.32     15.83 o 
 -11   5  17      424.87      424.14     18.98 o 
  -9   5  17      511.81      509.11     55.91 o 
  -7   5  17     2793.25     3181.73    243.10 o 
  -5   5  17       86.53      136.70     44.47 o 
  -3   5  17      573.03      674.32     76.80 o 
 -20   6  17      829.42      907.62     34.14 o 
 -18   6  17      817.47      723.18     22.03 o 
 -16   6  17       13.22       21.95     14.82 o 
 -14   6  17      130.56      174.81     48.67 o 
 -12   6  17     1131.62     1133.24     35.70 o 
  -8   6  17        3.37       10.99     31.20 o 
  -6   6  17     2384.56     2007.71    457.32 o 
  -4   6  17     1939.82     1914.56    941.25 o 
 -17   7  17      708.99      663.10     87.41 o 
 -15   7  17      718.87      678.04     68.54 o 
 -13   7  17      344.56      303.65     30.99 o 
 -11   7  17       38.79        8.75     26.43 o 
  -9   7  17     3886.41     4017.45     99.19 o 
  -7   7  17       43.70       13.81     46.31 o 
  -5   7  17      192.02      184.63     59.13 o 
 -14   8  17       37.18       14.48     28.46 o 
 -12   8  17      250.83      210.96     25.42 o 
 -10   8  17      351.13      458.04     37.19 o 
  -8   8  17       96.40       76.46     87.07 o 
 -20   0  18       26.13       52.32     19.26 o 
 -18   0  18      551.52      456.65     19.72 o 
 -16   0  18     1143.52      937.92     24.27 o 
 -14   0  18      751.82      871.36     55.74 o 
 -12   0  18      950.28     1068.06     63.15 o 
 -10   0  18      207.89      156.79     52.54 o 
  -8   0  18      360.33      250.93     57.77 o 
  -6   0  18      263.68      301.96     64.50 o 
  -4   0  18      310.72      208.83    120.41 o 
 -21   1  18     2411.44     2375.47     32.72 o 
 -19   1  18      416.85      463.19     20.70 o 
 -17   1  18      281.77      240.30     12.50 o 
 -15   1  18     1768.63     1716.95     98.69 o 
 -13   1  18     2944.70     3158.72    129.00 o 
 -11   1  18        8.92       34.86     77.97 o 
  -9   1  18     1047.29     1092.31     69.22 o 
  -7   1  18     1048.54     1076.15     74.94 o 
  -5   1  18      122.00      151.44     44.65 o 
 -20   2  18        7.11        5.86     17.87 o 
 -18   2  18      464.06      439.39     15.61 o 
 -16   2  18      617.19      596.03     33.90 o 
 -14   2  18        0.06      -26.78     65.51 o 
 -12   2  18      212.60      195.86     83.70 o 
 -10   2  18      357.22      489.40    100.54 o 
  -8   2  18      129.07       81.51     93.47 o 
  -6   2  18       22.93       19.70     54.06 o 
  -4   2  18      300.90      284.95     69.89 o 
 -19   3  18      424.49      430.92     16.82 o 
 -17   3  18       39.32       37.29     13.51 o 
 -15   3  18      852.35      846.07     45.50 o 
 -13   3  18      145.87      168.07     43.11 o 
 -11   3  18      622.53      728.88     57.60 o 
  -9   3  18      722.59      688.80     64.16 o 
  -7   3  18     1215.03     1313.27     77.81 o 
  -5   3  18      111.38       67.53    107.28 o 
 -18   4  18      336.67      335.02     14.66 o 
 -16   4  18      197.18      172.90     18.60 o 
 -14   4  18      120.89      113.34     39.24 o 
 -12   4  18       82.33       70.23     41.77 o 
 -10   4  18      787.32      860.08     62.31 o 
  -8   4  18       32.80       65.18     51.70 o 
  -6   4  18      411.80      424.56     66.86 o 
 -17   5  18        0.21      -18.87     18.87 o 
 -15   5  18      109.79       87.66     15.92 o 
 -13   5  18       24.93       32.50     39.07 o 
 -11   5  18       36.92       32.17     43.79 o 
  -9   5  18       33.50       85.22     51.03 o 
  -7   5  18        4.51       33.18     53.05 o 
 -14   6  18      357.91      358.39     25.61 o 
 -15   1  19       97.17      113.51     43.62 o 
 -13   1  19       54.91       52.54     45.64 o 
 -11   1  19      133.69      112.02     46.33 o 
                                                 
